# Supplementary material for: Constraint and divergence of global gene expression in the mammalian embryo
Source: eLife. 2015 Apr 14;4:e05538. doi: 10.7554/eLife.05538 (PMC4417935; doi:10.7554/eLife.05538)
Supplement: Supplementary file 1. — Gene summaries. DOI: http://dx.doi.org/10.7554/eLife.05538.012 [file elife05538s001.tsv]

# Summary data for Spies, Smith et al
#####################################################################################################
#####################################################################################################
# Notes:
# - Raw data tables with expression values per sample are available on GEO
# - Columns describe F1 and N2 data separately, as well as additional combined statistics
# - Expression values are library-size normalized (mean reads per million)
# - 'votes' indicate allele-specific read counts normalized by the number of SNPs covered (see methods)
# and are also library-size normalized (mean votes per million)
# - MatB6 indicates samples where the maternal genotype is B6 (similarly for MatCast and MatF1)
# - F1_MatB6_p is for binomial test of ASE (used for imprinting test)
# - 'BAF' and 'ASE_p' are combined statistics using both F1 and N2 data (see methods)
# - 'repetitive' indicates the gene was filtered from most analyses because
# of evidence that the gene was likely to have a high percentage of non-uniquely mapping
# reads and therefore expression measurements may be unreliable
# - NA indicates missing data (usually because of low read counts)
#####################################################################################################
#####################################################################################################
gene	F1_Expr	F1_B6Votes	F1_CastVotes	F1_MatB6_BAF	F1_MatCast_BAF	F1_MatB6_p	F1_MatCast_p	N2_Expr	N2_B6Votes	N2_CastVotes	N2_MatB6_BAF	N2_MatF1_BAF	N2_MatB6_p	N2_MatF1_p	BAF	ASE_p	Mat_Effect_p	N2_MatF1_Expr	N2_MatB6_Expr	repetitive
Xkr4	0.099557953928801	NA	NA	NA	NA	NA	NA	0.06717927269212752	NA	NA	NA	NA	NA	NA	NA	NA	NA	NA	NA	False
Rp1	0.032853144518310964	0.18755446016321314	0.18755446016321314	NA	NA	NA	NA	0.016575524310639876	3.8212187769646864	0.0	NA	NA	NA	NA	NA	NA	NA	NA	NA	False
Sox17	1.017521655814521	0.2156379389962857	0.09448548192824702	NA	NA	NA	NA	0.5615769414577572	4.2226056512281875	0.0	NA	NA	NA	NA	0.7646017699115043	0.2571713785044256	NA	NA	NA	False
Mrpl15	44.67113272108178	23.07086618430268	22.582026458513923	0.49639685988312393	0.4883011858954217	0.7299368829208518	0.5677182263540937	52.11505287977223	21.642895526462922	2.56432909210024	NA	NA	NA	NA	0.5069816623103989	0.2889089606359879	0.00047650730260800857	60.43542231374463	46.03837857406204	True
Lypla1	2.4423764013640525	0.5753013330175415	1.0398540196373487	0.40054887818650287	0.30600082082041535	0.04887389231827032	0.0010527348573533433	12.5311257910327	1.8462657083702942	0.7281332344616839	NA	NA	NA	NA	0.3419354838709678	0.16905174151212082	0.3056891979563644	11.202476052402526	13.501487959695192	True
Tcea1	6.715379774196119	0.012598461670884643	0.3210974129313589	NA	NA	NA	NA	3.3369659820114097	6.076445697326528	0.0	NA	NA	NA	NA	0.09090909090909093	0.6839809339408529	NA	NA	NA	True
Rgs20	0.34378150460571916	NA	NA	NA	NA	NA	NA	1.8029088051294453	0.44232186167462384	1.454914392985292	NA	NA	NA	NA	NA	0.13171600520568966	NA	NA	NA	False
Atp6v1h	15.042021225332864	8.560801801905491	7.7523417291878225	0.5059197756061902	0.5367697549285472	0.3975073738636073	0.09979786540246795	23.69705004007659	29.907572874483392	8.0244110973344	0.4762435776717985	0.4457499382231704	0.7280070834120526	0.30263711948608335	0.510007875049219	0.5498448938632514	0.976652458880719	22.98828843185492	24.2146849224857	False
Oprk1	0.05391176746738321	0.1037419531700624	0.052280281321865574	NA	NA	NA	NA	0.2710784943058211	1.511552462932659	0.0	NA	NA	NA	NA	0.75	0.3449354565441358	NA	NA	NA	True
Npbwr1	0.013590450823980188	NA	NA	NA	NA	NA	NA	0.008275622380523042	NA	NA	NA	NA	NA	NA	NA	NA	NA	NA	NA	False
Rb1cc1	3.9829999786185315	5.183368608504461	5.615227088511695	0.48936101803145093	0.47043784800880223	0.9662982721978808	0.10715767299865356	7.741712199035463	7.290162389179836	3.579543875668925	0.4448190956156318	0.43359215792639844	0.0033087986331267684	0.3815734454644338	0.463965357253325	0.04168746572306286	0.6422186718645104	7.858564385288882	7.656370714693073	True
Fam150a	0.0	NA	NA	NA	NA	NA	NA	0.014001953582323586	5.753476504415021	0.0	NA	NA	NA	NA	NA	NA	NA	NA	NA	False
St18	7.821129020782578	8.483965658450977	7.101301713646626	0.5654672868241171	0.5413436187555005	0.004669120962331193	0.21457529262313038	5.240612964842986	8.650358380546344	1.9207040822354076	0.580594934187895	0.5374236874236874	0.017012063582440087	0.29859285283284576	0.5471847253966017	0.009291797294933206	3.065078549819868e-05	6.427412459717317	4.373849288811167	False
Pcmtd1	2.240193040207806	5.272624527110755	2.6897489101128516	0.6806171745309404	0.6707094313273873	5.862123908316539e-13	2.7655295866245664e-07	4.727919170858255	4.4435411508214715	1.6208705004238393	0.47476190476190483	0.4985507246376812	0.48868297090314383	0.7838463022094984	0.6355721393034826	0.9185347218416158	NA	NA	NA	True
Sntg1	0.10671741824912681	0.18824003777888562	0.20156699573481446	NA	NA	NA	NA	0.04644255591317729	1.277086232353012	0.31548512816987345	NA	NA	NA	NA	0.5217391304347826	0.6824501406066581	NA	NA	NA	False
Rrs1	4.04654734316339	4.218320592181739	2.460786967382939	0.6058605313823099	0.6255561394754501	0.0002403204651305579	9.71713365208378e-08	6.197100869569379	20.978423521933106	4.308135118253026	0.5545759956696628	0.61604526425955	0.030614845447970676	0.000952725105912551	0.6108805901337022	0.02396755121755044	0.5706945887233614	5.0276440365178265	7.051198556629501	True
Adhfe1	0.129182822930696	0.1731155825603888	0.22196080598305903	NA	NA	NA	NA	0.48862758077771146	5.098728743454366	0.5716256002188475	NA	NA	NA	NA	0.5918367346938775	0.009827676156287036	NA	NA	NA	False
2610203C22Rik	0.23319050757617094	0.4277983614661105	0.09630489334013742	NA	NA	NA	NA	0.1385930052017199	2.199379456686944	0.13044691020122168	NA	NA	NA	NA	0.7954080472834735	0.005882868829744546	NA	NA	NA	False
3110035E14Rik	0.5717574201214073	1.2164315532496108	1.0208028973143661	0.5374066862427765	0.5483586491834241	0.3028775526303249	0.49438227369550014	1.387179288329483	7.0432797458999605	0.7750981051326564	0.6308080808080807	0.5415864221958405	0.006217602659326663	0.2799562385289392	0.587712124309957	0.0012484268228799575	NA	NA	NA	True
Mybl1	0.11461243063254371	0.07842042198279836	0.2378291399954465	NA	NA	NA	NA	0.18547540782588418	4.069629571328434	0.0	NA	NA	NA	NA	NA	0.01025425730527672	NA	NA	NA	False
Vcpip1	1.3297895663927768	0.3146821068606239	0.0904529532621849	NA	NA	NA	NA	4.913399429977258	2.8094062415541905	0.0	NA	NA	NA	NA	0.7692307692307693	0.0930647393631703	NA	NA	NA	False
Sgk3	4.150534392800571	1.5932873479321705	1.80475606101548	0.5076369625048485	0.454640939553526	1.0	0.1796710707946721	5.580648553240257	9.907386235178771	2.458802507541436	0.5018711418892906	0.5494230769230769	0.7307894394358085	0.720202772352861	0.4828758853831294	0.9670161161120804	0.3740277170241242	5.485709418083072	5.649986123860676	True
6030422M02Rik	0.13593266342867974	0.30856251324947415	0.01960510549569959	NA	NA	NA	NA	0.2526144647251683	3.343434443146094	0.0	NA	NA	NA	NA	NA	0.016021055350231475	NA	NA	NA	True
Snhg6	34.40572167755604	4.771290584486243	1.5288727512420197	0.7334024000713915	0.64014985014985	9.92400536248577e-16	2.1492723826363343e-21	83.51062330766143	35.34196666428582	3.391304759196307	0.7431565337761974	0.7273884974859279	1.8543574206988948e-44	5.4948366184375955e-25	0.7757533286615277	9.348699367956535e-10	0.906809399103421	83.4063723986045	83.58676161202887	True
Snord87	1.8863091948172768	0.07914651325362258	0.2352612659483951	NA	NA	NA	NA	6.076067246713824	0.8904504562000787	1.9106495991892813	NA	NA	NA	NA	0.25	0.2767585042645625	0.8894345007265742	5.105419243184363	6.7849674740106245	False
Lrrc67	0.017339658013825775	NA	NA	NA	NA	NA	NA	0.12337254573827126	NA	NA	NA	NA	NA	NA	NA	NA	NA	NA	NA	False
Cops5	45.75259932476011	16.082961375343974	15.470577974821605	0.49474508070596995	0.5192937682590857	0.9771049664887214	0.19645027961484243	76.70305944626331	214.26828355494	73.85704142608398	0.5048213664448524	0.46213679170250443	0.33583603320203514	0.04404325546963605	0.493953118001294	0.3562139566309656	0.4423493720217284	66.52145462949177	84.13906296413015	True
Cspp1	11.75874706510766	0.8769164508498067	0.8132236703186689	0.5898809523809524	0.4518105158730159	0.28924374710902057	0.917040519652472	20.555301711755952	2.5273821025514303	0.7756185820177225	NA	NA	NA	NA	0.5280898876404494	0.7343954850716659	0.2521961138992129	19.19973525871253	21.545322154989897	False
Arfgef1	3.7184390185238163	0.8786774922007285	1.751191206070368	0.2806801593215466	0.32977783133021454	0.001261386598131299	0.0024558111031850417	8.362465262342795	3.542530599624685	1.5899952776210597	0.38642116655274555	0.35	0.07295138851623056	0.17956542968750003	0.34090909090909083	0.011329409890565521	0.7866121285193515	7.995272433683009	8.63063980012803	True
Cpa6	0.015619228189239526	0.0	0.9718595523581972	NA	NA	NA	NA	0.013822347674374551	1.8837637931400009	0.6937179771977445	NA	NA	NA	NA	0.0	0.22187015983765507	NA	NA	NA	False
Prex2	1.355442841983082	1.2204418531567318	1.2769140869438815	0.49680289051051374	0.49880018478854754	0.7709189909371142	0.9999999999999994	2.536337014977025	6.083625680944696	1.8045463449552266	0.5801690772973006	0.3606690876221503	0.8175538505509844	0.11892045255943638	0.4727120318534263	0.10996292276270024	NA	NA	NA	True
A830018L16Rik	0.23971311035785564	0.25020837623923875	0.22660617038561934	NA	NA	NA	NA	0.6775427902678144	4.334672338898985	0.6904439585310536	NA	NA	NA	NA	0.5467333541731793	0.4316504226888293	NA	NA	NA	True
Sulf1	23.146377186511902	14.05763016638469	20.16049771475896	0.39235372196911916	0.42399521863691597	9.05547928627775e-16	4.132006528820266e-08	36.21553352337946	8.27140110598106	2.3551736713646436	0.5198219161496785	0.47758578988003986	0.36741942071129763	0.8603106786164316	0.4241001420868664	0.2371102530071345	0.9795702180830189	35.02790368735221	37.082903628343175	False
Slco5a1	1.6547499716481036	1.251308043353258	1.1625816709180474	0.5384513562974109	0.5574697438784126	0.5620926850537893	0.9187780353645374	3.443908659465504	2.9487063557996116	1.1707111862512798	0.3041268514094601	0.5588235294117647	0.1741711472707265	0.8505540192127224	0.5035512393100449	0.15659049808981135	NA	NA	NA	False
Prdm14	0.023252809046851865	0.21010567067371064	0.0	NA	NA	NA	NA	0.04552651041563286	3.5817394893517513	1.2596454570222448	NA	NA	NA	NA	0.6666666666666666	0.2293990971447209	NA	NA	NA	True
Ncoa2	12.439175483909176	8.031957241943532	7.754212043706116	0.5014786953157717	0.5128570680680529	0.46196870516146227	0.5248030123494749	5.913261976019627	4.5835285913423	1.2630435156386413	0.46770151817199873	0.5666666666666667	0.515425731883901	0.5681724128491655	0.5165019756125759	0.3252358176772621	0.4950722021209413	5.29234214780794	6.36674274943266	True
Tram1	52.75170655800484	3.875337294876192	7.059534951787769	0.37120704752519584	0.3137706048445955	6.393791331170301e-09	6.381083162314597e-13	53.95991090448036	17.301273385538266	5.730004126409757	0.42989402958152956	0.3826325416810631	0.009199292029972252	0.0005562319163409417	0.376875	1.237405402566088e-05	2.5253935466895408e-08	69.3790117646334	42.6987698268405	True
Lactb2	0.7053694340087622	0.8273038059315803	0.8644416933719229	0.3763392857142857	0.531154179098642	0.49661743531793406	1.0	0.8111572423691191	3.673764436200385	1.1294207575688895	0.27291666666666664	0.3333333333333333	0.1433066542958842	0.3592834472656249	0.4482214996551385	0.04159706823987723	NA	NA	NA	True
Xkr9	0.0	NA	NA	NA	NA	NA	NA	0.0034216851913167184	NA	NA	NA	NA	NA	NA	NA	NA	NA	NA	NA	False
Gm5523	0.03213682826682686	NA	NA	NA	NA	NA	NA	0.003879707374174784	NA	NA	NA	NA	NA	NA	NA	NA	NA	NA	NA	False
Eya1	3.500935480530393	0.3936905660588079	0.6764924277172728	0.5330357142857143	0.31888736263736267	0.8600500659085804	0.009853448195259263	8.235519552462964	1.6985732313964332	1.538736776042746	NA	NA	NA	NA	0.3512396694214876	0.010569946027768371	0.1394259756736124	6.1501132665058895	9.758569087150718	False
Msc	28.495498283712237	10.034786688717647	16.42128748965814	0.37481290745979645	0.3923113050756762	2.692460570780699e-23	8.919959417690488e-11	21.2718242678156	32.420279538376505	12.735349454970967	0.4287353038357794	0.40539428026099344	1.6865211470864662e-05	6.264533508365503e-07	0.3898052330761113	1.1261400037714224e-10	0.07016677682755319	22.541696551435642	20.344389453935783	False
Trpa1	0.033592344849966434	0.12335895029838347	0.18790587952291984	NA	NA	NA	NA	0.05929502711122544	3.140389564742233	0.5938557295643306	NA	NA	NA	NA	0.3333333333333333	0.0808357093290598	NA	NA	NA	False
Kcnb2	1.9589868490462836	1.8597821429080876	2.5335288827759372	0.42902533534721476	0.4202346063759107	0.02884583696667522	0.02512803219031719	1.2997596135913556	3.3393740981070867	1.1507748524638723	0.3591428571428571	0.5981481481481481	0.40296307504607964	0.7552286575046302	0.4244306418219462	0.2705482035631253	NA	NA	NA	False
Terf1	6.248488644429894	2.375134157299423	2.9680409862422463	0.44855676877340134	0.40151665499042344	0.23679357177051452	0.014688427213764642	10.504318832905588	18.695881991373398	4.925189269558435	0.48440741916139424	0.5867396882742151	0.26615336667292855	0.936220401302311	0.4595292735113801	0.7360058508465899	0.004425468605980013	12.523109737068165	9.029920981550893	False
Gm106	0.3853760914593976	0.4418404796812961	0.570858959591406	0.42857142857142855	0.4226190476190476	0.6888797607233399	0.48068237304687494	0.3163664469056493	2.781665325768492	1.4869505126272897	NA	NA	NA	NA	0.4722659505509771	0.4594699689791714	NA	NA	NA	False
Rpl7	2.037275050398877	1.2248308656683546	2.3953533611576727	0.2664073334131474	0.48881847319347316	3.4510744252656543e-06	0.17051654860818802	11.215616344756254	29.941677901848195	14.30931458240637	0.37460695518123194	0.2791478583200904	1.175714367665552e-23	1.6138132543387195e-19	0.31520172910662825	0.0005838355571279434	0.809210751181727	8.598677742397463	13.1268636386138	True
Rdh10	5.350951258760157	7.136747614190163	5.352323773015085	0.5691569642102648	0.544319381546547	0.0010099719357468623	0.012698162419465725	2.686988977383146	10.48964412202186	2.7250518249318727	0.5680519643754938	0.5484197565719304	0.18793326274142744	0.8438976552528619	0.5592823712948518	0.10822037049775388	NA	NA	NA	False
Stau2	17.199110954141858	5.096538468520119	8.866758949081476	0.2983793113201994	0.4034069600976438	2.422424584918846e-16	0.00011941234768134109	11.64755994981465	21.89901352641266	6.948971117052051	0.44311151811151817	0.48817001027063706	0.5133770323687796	0.15199687716369045	0.41056485355648537	0.035728853519466496	7.044880671705874e-06	14.175963566189866	9.800973038978823	False
Ube2w	1.7694794452905267	0.5746645770266963	0.7146764099359462	0.41083333333333333	0.4773809523809524	0.8956832138895912	0.24296021728332562	4.403597243688878	4.036523631957136	1.3948133725976477	0.4362318840579709	0.47916666666666663	0.37129803447101056	0.6776394844055175	0.4393063583815029	0.3823535076927136	NA	NA	NA	True
Tceb1	5.713903340005432	0.29720268185317417	0.20766744507136004	NA	NA	NA	NA	13.092246523590246	2.6438634874242513	0.7157648897100961	NA	NA	NA	NA	0.5172413793103449	0.3810371857268018	0.8778885511495402	11.889922936738596	13.970348019605494	True
D030040B21Rik	0.005458857092931245	NA	NA	NA	NA	NA	NA	0.0016713011848522622	NA	NA	NA	NA	NA	NA	NA	NA	NA	NA	NA	False
Tmem70	42.90402329606985	33.92189368795872	33.98441848640134	0.49384115766616077	0.4987405252637538	0.5160313154284337	0.3940566490227952	50.84445093345202	126.56637768325102	36.41291089811094	0.5553407297793935	0.5328438486353607	2.3793840216813424e-07	0.005611484129109685	0.5193762686842591	0.0010047355999866117	0.06629256717264256	51.03593190988599	50.7046052765059	True
Ly96	0.18384256763674794	0.14861220632531263	0.048964520741116055	NA	NA	NA	NA	0.4535019422238531	2.694003717498661	0.2512523989893126	NA	NA	NA	NA	0.6666666666666666	0.6453419163702467	NA	NA	NA	True
Jph1	1.0062833464182894	0.3925961376504228	0.5243948583599648	0.4172077922077922	0.3933035714285715	0.7283324808813629	0.5223973804968403	0.8936335929017233	1.8035364913238057	0.9942860354308084	NA	NA	NA	NA	0.42168674698795183	0.20873909241905994	NA	NA	NA	False
Gdap1	0.5500508847347491	0.5288829963958906	0.5497893623041561	0.48407830075229485	0.3103693181818182	0.5966417603730824	0.42959050784338615	2.5939224241757586	5.847149531830249	1.6442842651574354	0.4944444444444444	0.5625	0.6358280026288411	0.831811904907225	0.5157881494527613	0.8100537512280523	NA	NA	NA	False
Pi15	0.006089151276747938	0.3541682636703893	0.0	NA	NA	NA	NA	0.05174307314024	3.3495206069436625	1.1562034131914014	NA	NA	NA	NA	0.5	0.8194338466823252	NA	NA	NA	False
Crispld1	4.0200550053059265	2.309247213616448	7.313996484350586	0.2081688162879533	0.25534825582781023	5.88841121256867e-25	3.949042408370688e-26	6.355819564685666	7.684186363966747	6.062898583814347	0.2952379489666621	0.3740909090909092	5.50923220437273e-12	0.00020179722637925964	0.2629566694987256	5.34021205207698e-08	0.45328667931377054	5.6610235725547815	6.863254839837434	False
Tcfap2d	0.6864201131396517	0.14207345115034414	0.3086572302100664	NA	NA	NA	NA	0.6452070145803653	0.8313556504929966	1.217521112676502	NA	NA	NA	NA	0.3225806451612903	0.08254159253837101	NA	NA	NA	False
Tcfap2b	102.3141886776351	23.12773686407904	22.233964769974477	0.5093674192832773	0.5152313027315122	0.44196190744683617	0.20533597520137037	81.05663475107583	17.009748106288292	5.048003691175359	0.475988897376418	0.594144858900498	0.2031472472902494	0.005755672208924112	0.5125886930647745	0.3022813937314887	0.761406327987298	82.05812252979479	80.3252110924609	False
Pkhd1	0.01470108155829933	0.2356411890439845	0.0	NA	NA	NA	NA	0.03668895507264278	3.671499890313956	0.0	NA	NA	NA	NA	NA	0.2328460815386677	NA	NA	NA	False
Mir206	0.009484227954637483	0.31658605301449033	0.0	NA	NA	NA	NA	0.0	NA	NA	NA	NA	NA	NA	NA	NA	NA	NA	NA	False
Mir133b	0.09382476430416842	NA	NA	NA	NA	NA	NA	0.11652278635134222	NA	NA	NA	NA	NA	NA	NA	NA	NA	NA	NA	False
Il17f	0.14688451868104338	0.21374225852240256	0.5081393262175292	NA	NA	NA	NA	0.11146565086084838	1.0149392957832437	1.8460255481088352	NA	NA	NA	NA	0.2836244215554561	0.010077648361451379	NA	NA	NA	False
Mcm3	303.2860278357992	433.3102919970021	417.14381684227067	0.49348705623088873	0.5240326009077118	0.0002154094266660781	1.4808016967425046e-15	240.7376184376805	783.082510122693	215.17793745088935	0.5267094456601973	0.542066817431612	1.3717151228483188e-05	2.852661253892931e-22	0.5125582490937725	2.534004086058243e-07	0.0002612913643652141	269.28883737533135	219.8856046068116	True
Paqr8	4.9628936099730625	6.239241912604199	4.708312061296513	0.6085852258487825	0.558250554459909	0.0001432083501080908	0.021928387260377602	3.625139302402214	5.524245232596398	1.2789312525027605	0.5947920409726266	0.6220145889145576	0.031409333566700004	0.04739297550405185	0.5773309497361843	0.002042577183271515	NA	NA	NA	False
Efhc1	0.2787834578107342	0.33597526775791214	0.34662215109715167	0.38095238095238093	0.4952651515151515	0.8388197422027595	0.8600500659085804	0.29831995833997577	2.508172980978076	0.85858276814692	NA	NA	NA	NA	0.4705882352941176	0.5907353694713785	NA	NA	NA	False
Tram2	2.7342959319426523	4.1800170243821135	3.7034048406138433	0.4858276970297237	0.57243123563156	1.0	0.1001049175703889	0.7375658500347653	2.666594253572256	0.5852010834035024	0.46666666666666673	0.6904761904761905	1.0	0.07835388183593749	0.5274061048987554	0.10930200756402994	NA	NA	NA	False
Tmem14a	0.9333753888780097	NA	NA	NA	NA	NA	NA	4.992980434122096	NA	NA	NA	NA	NA	NA	NA	NA	NA	NA	NA	True
Gsta3	0.2990351159463204	NA	NA	NA	NA	NA	NA	0.4485136634692599	NA	NA	NA	NA	NA	NA	NA	NA	NA	NA	NA	True
Gm4956	0.0018322742055515563	0.145393879514656	0.0	NA	NA	NA	NA	0.0	NA	NA	NA	NA	NA	NA	NA	NA	NA	NA	NA	False
Khdc1a	0.005995629242719502	0.0	0.25942644343757537	NA	NA	NA	NA	0.0019288729712118912	0.0	1.2370933126867478	NA	NA	NA	NA	0.0	0.2151803661403308	NA	NA	NA	False
Khdc1b	0.0016346609212389244	NA	NA	NA	NA	NA	NA	0.0	NA	NA	NA	NA	NA	NA	NA	NA	NA	NA	NA	True
Kcnq5	0.8610702362912194	0.6386301554460178	0.6689399912416987	0.49014061383600216	0.4963541666666667	0.7708669945730273	1.0	0.6494609944586591	2.0908879799008626	0.4705797256257728	NA	NA	NA	NA	0.4931730847845638	0.5593246660424167	NA	NA	NA	False
Rims1	0.3293375919750297	0.11954753739730413	0.19796568497952846	NA	NA	NA	NA	0.2701870324300151	2.217357509528918	0.4776444498744919	NA	NA	NA	NA	0.4444444444444444	0.4506592752932006	NA	NA	NA	False
4933415F23Rik	0.001947436780593484	NA	NA	NA	NA	NA	NA	0.0	NA	NA	NA	NA	NA	NA	NA	NA	NA	NA	NA	False
Mir30a	0.0018322742055515563	0.145393879514656	0.0	NA	NA	NA	NA	0.0	NA	NA	NA	NA	NA	NA	NA	NA	NA	NA	NA	False
Mir30c-2	0.0033082621757016453	NA	NA	NA	NA	NA	NA	0.0	NA	NA	NA	NA	NA	NA	NA	NA	NA	NA	NA	False
Ogfrl1	49.12837930125647	62.52652714946072	46.23753583890447	0.5840028852749987	0.5537234525290003	2.772297131192042e-38	3.5772455619403775e-10	46.708334903851416	65.31287369977917	18.05897685994791	0.5185933025131044	0.5516256109624236	0.3818531565672496	4.366603095710087e-05	0.5634610398429494	0.0006145150990266867	0.0007843160283892514	51.5720976016379	43.15614866389498	True
B3gat2	9.219509941937357	0.2834284060256905	0.39391605176144523	0.41666666666666663	0.49166666666666664	1.0	0.2810415150597692	6.990989554968221	2.493585874475536	1.358662634047667	NA	NA	NA	NA	0.4166666666666667	0.2718310025430267	0.9708179165756952	5.648361906319948	7.971560309598981	False
Smap1	49.57538537147474	0.34307752867224933	0.6069157107391621	0.22596153846153846	0.35324675324675325	0.012540951371192934	0.4187541882690159	88.61706988429854	2.1519069759261042	0.17113619920373424	NA	NA	NA	NA	0.3863636363636364	0.8546522783814838	0.45992763831125416	83.03149241523063	92.6964242156402	False
1110058L19Rik	10.766741438480972	6.050596050992814	9.405462782787874	0.380272073152533	0.3846637283305622	3.2693270899071194e-06	1.5976292588637045e-09	8.734979667728975	19.99402875087838	11.62216049244237	0.3059682986729785	0.3461091517903875	8.085701798521215e-17	0.00012628814893136725	0.3748144584000979	3.64528032745009e-05	0.6860386772896013	7.791464190411273	9.42406400509584	False
Fam135a	2.7615706479413693	0.664450433089397	1.0613995255514206	0.42021936396936393	0.3328823953823954	0.22986440696912047	0.06744461190078889	6.798180918755321	2.1489465130101513	1.2668551947826923	0.39197530864197533	0.2685185185185185	0.2528697301676036	0.026603698730468757	0.3908153701968135	0.009693407064934515	0.1519891926192872	6.335337247996273	7.136212813129909	False
Col9a1	6.0070782785870485	3.1347698801654467	3.39157099006337	0.469570042104303	0.5011880752088496	0.1294055426560472	0.9521890787776441	13.849130834452456	4.940841902871541	1.5298204385171497	0.45254228371827465	0.675	0.3202933636380142	0.45825831964612024	0.47884749040582597	0.2761851896458251	0.7586205189202796	13.668988761326272	13.980695269881702	True
Col19a1	0.13339262075335345	0.07778660264736766	0.20230920012472486	NA	NA	NA	NA	0.29817174477688974	2.4927645852644353	0.08891485076074465	NA	NA	NA	NA	0.3947368421052632	0.2452571393064658	NA	NA	NA	True
Lmbrd1	18.67642685006779	0.9698520189565738	0.7509842006232592	0.6083897005772005	0.5691346120372016	0.035582724452231713	0.5715867180030727	20.64751697601652	6.984982161932732	2.1114510582191612	0.5270249273008375	0.5658242133464552	0.845370318882553	0.4101027163746913	0.5590597840400316	0.892866353119957	0.00022973268765483928	18.141150328485832	22.478009471404082	True
Bai3	0.6790406930620188	0.348502435675586	0.44874418039071334	0.41349206349206347	0.41369047619047616	0.4613911821367655	0.6476058959960938	0.8177695529058983	3.871071128194191	0.5221048119607361	NA	NA	NA	NA	0.4911242603550296	0.28681323038191026	NA	NA	NA	False
LOC100504323	0.03774391539544576	0.1353716736688867	0.0972003748323205	NA	NA	NA	NA	0.13075720103742833	1.9812664124235275	0.17932206218458846	NA	NA	NA	NA	0.6471976401179942	0.18369404257448746	NA	NA	NA	True
4931408C20Rik	0.013066803412290086	0.0	0.1726427811304561	NA	NA	NA	NA	0.00282544419867789	0.0	2.1910089624755447	NA	NA	NA	NA	0.0	0.4499403298282647	NA	NA	NA	False
Phf3	16.907571455519516	1.3643376534452405	1.7256145217312842	0.4978720238095238	0.3966006299734748	0.65870128454064	0.08945231499446914	12.067703892186257	3.8582258457166874	1.0238326781105471	0.5194444444444444	0.5492753623188406	0.21453919400817859	0.5423840118564843	0.4853333333333333	0.6988019939244411	0.41881850869012804	12.293668181114482	11.902673793530802	True
Ptp4a1	0.7925583064268235	1.1835474547164644	0.43004712495783803	0.6276041666666667	0.6668028322440088	0.06599403445579807	7.2441565137744475e-06	3.086457070779391	25.544994523338612	1.5304560761451835	0.8513149512577429	0.6221752606367991	8.877470503690157e-15	0.0003069470155465656	0.7636363636363637	1.4544151481448794e-05	NA	NA	NA	True
Gm13363	0.02458722288166156	NA	NA	NA	NA	NA	NA	0.0	NA	NA	NA	NA	NA	NA	NA	NA	NA	NA	NA	True
Lgsn	0.001947436780593484	NA	NA	NA	NA	NA	NA	0.010770395038583937	NA	NA	NA	NA	NA	NA	NA	NA	NA	NA	NA	False
Gm4850	0.0	NA	NA	NA	NA	NA	NA	0.00405817777688606	NA	NA	NA	NA	NA	NA	NA	NA	NA	NA	NA	False
Khdrbs2	0.9098734440838397	0.530159437078622	0.4433690096537316	0.6265924551638837	0.603125	0.4513808323961254	1.0	0.5287268183322676	1.6421775008263801	0.7835661629822447	NA	NA	NA	NA	0.5212765957446809	0.3578329271071654	NA	NA	NA	False
Gm5415	0.002299478993247626	NA	NA	NA	NA	NA	NA	0.0	NA	NA	NA	NA	NA	NA	NA	NA	NA	NA	NA	False
Prim2	12.139244323584878	11.891985382540108	5.078600548106973	0.6933291241363876	0.6987294611364545	1.6747847597518742e-17	2.53473299445776e-43	13.453046842884447	42.50171675428663	2.953081918793742	0.8440564981331535	0.8786719340171432	5.757152252475752e-58	2.4811459953739793e-26	0.7460088599130725	5.647435547855554e-09	0.20299314910132804	12.462118831147585	14.176758312130476	True
1700001G17Rik	0.7510267071798747	0.4344733594365794	0.1431078705349793	NA	NA	NA	NA	0.8026071591742857	2.3413066676505463	0.10744504413691992	NA	NA	NA	NA	0.7082117548978741	0.04005191658825647	NA	NA	NA	False
Rab23	32.51270729555085	67.25407251356549	68.7805314450411	0.4920025232350911	0.4949913194608687	0.8673170325873646	0.10806946734838262	28.050297138846123	82.46252931166624	29.817869584556224	0.4548448518236896	0.4902953000959497	1.6632671993996144e-06	0.025876042104699477	0.48518698945380606	0.00020510973238027758	0.052964167738393665	29.893908410963434	26.703839468198645	False
Bag2	20.057584423178692	35.21454734018759	37.816292011233564	0.49394218112420385	0.4812623085380132	0.7276081435030582	0.00013504020434130913	11.36196447169868	27.39245015241565	8.766640198202552	0.5353047161283236	0.44559720650943063	0.943739059097826	0.033537285266828226	0.4801326615217808	0.22543609497526165	0.7586203268034566	11.452026207243295	11.296189046862718	False
Zfp451	4.340620558066285	1.416237734787516	1.2132192911592647	0.5800111277737185	0.526741151005857	0.039928179668616406	0.8221442424521854	9.964576774714876	2.8252354702063704	0.8675279312532477	NA	NA	NA	NA	0.5384615384615384	0.7454995345334481	0.14948595790944877	10.357300683998359	9.677755942092112	False
Gm15455	0.012417349096850033	NA	NA	NA	NA	NA	NA	0.005696333977205206	0.0	2.7363944945511944	NA	NA	NA	NA	NA	NA	NA	NA	NA	False
Bend6	3.4975161621706436	5.390787346660302	11.285135656475767	0.3497431427884951	0.28038364659372605	2.1677737555522394e-18	1.3508652368780733e-28	1.927737833832929	5.437161670181397	2.81050535515375	0.3424752750681785	0.41493178048314905	0.00020179722637925964	0.0713532679532621	0.32986326101926383	2.668544608175392e-07	NA	NA	NA	True
Dst	68.3115430544934	66.29697062782556	82.5774422738838	0.45488554988725527	0.4331310197911049	1.3918217588947942e-14	8.874808611873335e-25	101.89603428752315	109.7189897545937	40.98785988330494	0.4600649581392362	0.4532148302942625	1.0979643314141587e-08	5.343447939630323e-06	0.4469787857014067	1.7958035312273882e-08	0.11235884368412818	97.67498792193572	104.97882095901956	True
Ccdc115	1.094236196597117	0.6961894790569231	0.7672422778023847	0.4410714285714285	0.5212121212121212	0.8974218269914307	1.0	1.4215359402122094	2.575867105519446	0.3803775456121797	NA	NA	NA	NA	0.5135135135135135	0.10613640989411087	NA	NA	NA	True
Imp4	37.061989890338154	51.370745413385706	27.712110880142358	0.6748481698555443	0.6290142221993265	2.856681745934956e-89	1.457406543718586e-39	38.28120337932632	73.31220484892945	4.51913948618545	0.835917487259838	0.8551345407480836	3.823384355082053e-99	1.5292208270091908e-101	0.6825925238824873	3.2733074525685835e-30	0.11486348823691704	39.533889270146354	37.36632042535665	False
Ptpn18	72.97734089360821	63.239453448276585	127.2825901949081	0.34496551232409833	0.3139374446604545	1.6778483440791143e-181	6.148922840492092e-218	57.78610436768118	87.40333330167503	54.376202361720914	0.32888265007055384	0.308632457074492	5.466154353537133e-95	1.868781134065195e-71	0.3306988219069664	7.683725963550932e-36	0.13269991468666037	55.07401151090733	59.766846341729476	False
Prss39	0.0581081398037954	0.17265935380232536	0.26566780415226227	NA	NA	NA	NA	0.01019166510770879	0.0	1.381102221721627	NA	NA	NA	NA	0.3125	0.10802887990510072	NA	NA	NA	False
Cfc1	0.36215173529733935	0.31290971995223693	0.5936779286268118	0.30198412698412697	0.36634199134199136	0.04277394525706767	0.3367836351899313	0.3616147978064425	2.153970277188641	0.9940447153002424	NA	NA	NA	NA	0.39	0.3395616549914595	NA	NA	NA	False
Prss40	0.004102057388619146	0.1681726361087263	0.0	NA	NA	NA	NA	0.002903531181128785	1.8365338332966217	0.0	NA	NA	NA	NA	NA	0.03735645954811782	NA	NA	NA	False
Fam123c	5.25484739989382	10.641765682685758	9.358685716677732	0.5229695621973472	0.5511617538515676	0.02945947786307193	0.025949831889881526	3.351496688589369	12.054038118188021	3.603178128144776	0.5016954790663712	0.46246045568502453	0.570752109050158	0.9430808925653068	0.5326451601204076	0.765327398760528	NA	NA	NA	False
AA619741	0.0016541310878508226	0.0	0.14140250558763304	NA	NA	NA	NA	0.0023581117887700805	NA	NA	NA	NA	NA	NA	NA	NA	NA	NA	NA	False
Arhgef4	13.338262836854394	15.561270912828236	17.072748590374378	0.46911752672672125	0.5052909532656624	0.0013738126802050488	0.9489337573087292	14.30720624455172	32.31103714169087	11.076668165735926	0.4576531636535437	0.4628221950959634	0.08302728413853828	0.06434697300284312	0.4725486639490592	0.0014917364286523489	0.09170874832935774	13.326571253115993	15.023400339420505	False
Fam168b	101.75124140695239	20.665517610449477	26.160215380227726	0.4516684237385907	0.431452808539012	5.805740025697234e-05	3.723293258498877e-09	109.14105300575687	19.866637363931325	9.392177011254432	0.41155200327185487	0.3933275496419709	1.4062372099838264e-06	4.3292671273924686e-06	0.4335689503182447	6.193114851843445e-09	0.6659789390271587	110.93863162388514	107.82821468914624	True
Plekhb2	8.144021931476017	0.5174924517029825	0.5228112211695295	0.6369047619047619	0.393482905982906	0.7283324808813629	0.5900533317766368	6.661320147513041	1.765899004485015	0.455057376521118	NA	NA	NA	NA	0.5	0.37344597365944604	0.4870118596320262	6.528382074087957	6.7584097516998956	True
Hs6st1	69.57650672189165	27.73081857162602	27.080260987371144	0.5006429746703154	0.5056050697063524	0.7182891724432744	0.6058646701868488	52.94625553720162	102.32286759331032	26.938158222635114	0.5149860863832159	0.5132872478154701	0.27914747057069383	0.8314902992808453	0.5067329221073312	0.4368892104701261	0.35089580527808883	51.82849309221138	53.76259889590231	True
Uggt1	76.39973539710282	43.98186458840959	43.21884531371009	0.5030983354577557	0.5035112753980144	0.7384324384705118	0.3032237373437813	72.20769967206597	42.40150354728438	11.521462286061205	0.5093732180579129	0.553176594790507	0.5541567098488941	0.006201371899876379	0.5098013952810523	0.02617724679705872	0.006422471029584003	75.57889379206424	69.74559160689864	False
Neurl3	2.1795040812764017	4.23310592382762	6.312920989434834	0.4457229614540917	0.36236300042520153	0.005150596819477154	3.668053249671786e-08	1.0902857747584875	4.017786013297855	2.1538731874020653	0.35253550159709424	0.5396786004196633	0.012672513952314855	0.08708912722374852	0.39991282949995005	0.0014768723665100525	NA	NA	NA	True
Arid5a	8.651730797220491	4.19785446579781	3.375071761595885	0.5533782428383203	0.5694391924345251	0.16612306673065277	0.02484897871829207	11.328253372788424	5.968800096158846	1.6364457698536587	0.5281047077922079	0.5388888888888889	0.929613907829985	0.720202772352861	0.5393654524089306	0.42031608384783625	0.5485378251093631	10.922523899032015	11.624572651374562	False
4632411B12Rik	46.45956284815425	16.299372814759398	16.998486526206268	0.5012334969734876	0.4672826022687222	0.25703073867061815	0.0163765726064814	46.51792232647028	12.21162182475767	3.614945152359295	0.4835243517516794	0.5547489413131506	0.4908778644075083	0.07869373377198788	0.493100270882366	0.9450806693008788	0.684694489011836	45.39907766989804	47.3350560644163	False
Lman2l	22.08106018285307	11.412738408036576	5.059312859525734	0.6730299628705722	0.6993145848737441	1.5013506873470655e-21	5.191372121353394e-34	24.6534572872291	8.957936827661158	0.9155618608070349	0.7852970700796789	0.7055441634389004	4.2799427179907964e-08	1.918739250287532e-06	0.7077528770442156	1.4702642665629108e-13	6.028503637658586e-08	35.60472379234392	16.65534130034749	True
Cnnm4	5.961860320459949	6.7104263574446055	4.314856457258805	0.6023063992423378	0.6106404525613233	1.5105747039163937e-05	1.0301112233471059e-07	4.981974546499025	9.064751882252187	2.23578767732525	0.5637241435035554	0.6084838533114395	0.4273545893966078	0.23828700628615285	0.5932601880877743	0.03935963980685095	NA	NA	NA	False
Cnnm3	37.429003384488546	65.42229063475047	76.39137857661179	0.4564086312790345	0.46595847933139656	6.68631481920697e-13	4.588932735091994e-07	26.99841994386779	86.81871389739592	25.524676487649934	0.5286394012531206	0.5055052747237943	0.003943935894920892	0.1408101479609637	0.4766693976121984	0.5085584812263357	0.0017611898058818572	29.819052815353672	24.938407172557863	False
Ankrd23	5.100594617367734	0.4219387908276159	0.42055044871921093	0.571875	0.5225378787878787	0.7428293587290689	0.3367836351899313	5.0641182073156275	1.3658502322583608	0.5923736342429952	NA	NA	NA	NA	0.4361702127659575	0.2150199186167696	0.14842769094440492	4.5981200202026775	5.404453961948681	False
Ankrd39	16.736626026307718	18.039182366660036	15.10454056994104	0.5308957537692945	0.5656935401460924	0.010421632286233367	2.1930788043416228e-06	17.385090875839605	36.849707418388526	8.249232128334457	0.5563814312950925	0.5641371410768693	0.000521212464007493	0.03120798368114702	0.5512823041533734	0.00014316078866263797	0.00027268428574550867	15.38571462627323	18.84530948507347	False
Sema4c	28.16059145533287	1.3490693041163138	1.2707297033392777	0.48449958102370017	0.48113570184909277	0.9999999999999996	0.8690499708342037	36.45181574316491	1.8852980426520765	0.3452033919392304	NA	NA	NA	NA	0.5068962367555718	0.2697114561840996	0.34153109504195034	37.72202954718567	35.52413150427338	False
Fam178b	1.8793004443183405	2.0929876392474385	1.4630405885105535	0.5816579801777171	0.5726645658263305	0.05602788183890047	0.028531380747811627	1.4437377798209776	3.8686343159255756	0.8196477591399349	0.5842490842490843	0.657051282051282	0.17700136477035805	0.2624375357110435	0.5879518072289157	0.07415294963608991	NA	NA	NA	False
Cox5b	7.278285966367321	2.5300169800857115	0.5412519498560062	0.7337752525252526	0.8790087127910403	7.977121970595989e-09	3.125038959701051e-20	8.221403793723342	1.4033230088898465	0.7886756996421265	NA	NA	NA	NA	0.7658862876254181	0.2276995504153187	0.014985279044701452	8.56883233242825	7.967663849725374	True
Actr1b	76.08986049687422	99.31698446924126	108.20607160547765	0.45000200947986146	0.5106346368605096	1.2418486523328476e-23	0.09900227444833916	49.51576464538733	82.11541576464869	32.32698340874366	0.47752155327717233	0.43512497487215535	0.0007063512011956791	2.6183663527731995e-07	0.473089161194232	3.18405219464761e-07	0.001130573097964109	51.903393406339546	47.771990831208704	True
Zap70	1.2111428102924664	1.2897947403301566	2.0737126449585115	0.4178642653642654	0.3165278800147221	0.016379446145190223	0.0008605684481792981	0.948307295308705	3.567177422476714	1.8340125916540806	0.44286460665771016	0.3494047619047619	0.3741744176047083	0.09118649056701159	0.3926014319809069	0.0032584003186760155	NA	NA	NA	False
Tmem131	22.55525112006789	19.73919442157033	15.790315846591646	0.5629606629171522	0.5711990848437019	5.45465450910736e-05	0.0018049960745615283	4.778576270707301	9.202922601736889	4.515744120500876	0.3204148562834224	0.375348568529894	2.453617986970019e-05	0.0015369645660392743	0.5245091382334635	0.015985225851004904	NA	NA	NA	True
Cnga3	0.0213904407576996	NA	NA	NA	NA	NA	NA	0.02273814097693471	NA	NA	NA	NA	NA	NA	NA	NA	NA	NA	NA	True
Inpp4a	9.273191499592363	4.099405846930096	5.539719366843487	0.44373891146990985	0.4046613547263437	0.013783363280130228	0.0004074336295192243	6.086767727184735	4.3899636513673554	1.3413936779822138	0.45416041847233757	0.5225737496704677	0.801306492504066	0.4187541882690159	0.43148244037647343	0.1173833914686874	0.1484490297835319	6.628981889194523	5.690768620098935	False
6330578E17Rik	90.67644963849091	6.882394430209718	4.024888745702653	0.6169988512564719	0.6683907793014404	0.0006375316756139706	1.1096567469076708e-10	66.85910523641306	4.78268781197937	0.8561169390591271	0.7071428571428572	0.5407076719576719	0.000303163413558493	0.11425430684992348	0.6211981566820276	4.677986438275709e-05	3.0897541537757785e-07	89.12227660943671	50.599485694317124	True
Unc50	11.697161463944264	NA	NA	NA	NA	NA	NA	26.424523855922228	NA	NA	NA	NA	NA	NA	NA	NA	0.001993296059821334	30.202168940612335	23.66556958058675	False
Mgat4a	1.9570535300301237	NA	NA	NA	NA	NA	NA	1.902354685742692	NA	NA	NA	NA	NA	NA	NA	NA	NA	NA	NA	True
4930594C11Rik	0.009233836651578774	NA	NA	NA	NA	NA	NA	0.01466829650325229	NA	NA	NA	NA	NA	NA	NA	NA	NA	NA	NA	False
2010300C02Rik	2.790304389373468	NA	NA	NA	NA	NA	NA	2.627215842611497	NA	NA	NA	NA	NA	NA	NA	NA	NA	NA	NA	False
Tsga10	0.9579413328738752	NA	NA	NA	NA	NA	NA	0.678402915906689	1.0922667695802044	1.0077016419551061	NA	NA	NA	NA	NA	NA	NA	NA	NA	False
Lipt1	0.5175109615215612	NA	NA	NA	NA	NA	NA	0.50653953477989	NA	NA	NA	NA	NA	NA	NA	NA	NA	NA	NA	False
Mitd1	19.406414015848476	NA	NA	NA	NA	NA	NA	14.203762772475566	NA	NA	NA	NA	NA	NA	NA	NA	0.021597131811937408	16.212101506952905	12.73699852819437	False
Mrpl30	82.78149754766702	NA	NA	NA	NA	NA	NA	303.80248901523345	NA	NA	NA	NA	NA	NA	NA	NA	0.13269991468666037	316.02283780449477	294.87751518037965	True
Txndc9	18.335466973447883	NA	NA	NA	NA	NA	NA	18.597234409974096	NA	NA	NA	NA	NA	NA	NA	NA	0.0012211611698274344	19.491566784210708	17.9440703164305	True
Eif5b	694.6227870813196	NA	NA	NA	NA	NA	NA	920.775564845754	NA	NA	NA	NA	NA	NA	NA	NA	0.23881426109825354	890.6008341180842	942.8132895345012	True
Rev1	14.445571004230857	NA	NA	NA	NA	NA	NA	11.309942008737734	NA	NA	NA	NA	NA	NA	NA	NA	0.27564365007715863	11.583619258133174	11.110065365920825	False
Aff3	18.994791437216062	1.2351154247780995	1.7063892533928584	0.49378422978303455	0.3997403486130478	0.839213661844083	0.051523568581622325	11.380620492861683	0.9485790183231266	1.5307271206767736	NA	NA	NA	NA	0.4275210896989397	0.003088843777647381	0.698183108827352	10.93290840657069	11.707601230040504	False
Lonrf2	1.808794256510712	2.1219303488946717	1.8818382254598869	0.49459224428599186	0.5990546817668889	0.8268803160574247	0.061378327109488956	0.30906307500007546	2.809730249192471	1.0281228582819686	NA	NA	NA	NA	0.5112561433176558	0.0645951595300335	NA	NA	NA	False
Chst10	13.375962497353079	29.475229275733835	31.669848835243936	0.4654446284958812	0.4990401487373584	0.0002744812659909589	0.9385845300638236	9.695174442035311	36.2096071537325	11.27517207196053	0.498199780556941	0.4422647968038876	0.7347541304987028	0.0620451179878002	0.4833176178288656	0.1264907738949241	0.4733639015730827	9.471838225807296	9.8582851617524	True
Nms	0.03632072182814904	NA	NA	NA	NA	NA	NA	0.24254322205326667	NA	NA	NA	NA	NA	NA	NA	NA	NA	NA	NA	False
Pdcl3	14.813987746143596	4.675143266818174	5.412617447752849	0.42243723445257436	0.4842526080044103	0.011645406539759541	0.626239018100744	18.47013623749932	7.8036667370836605	3.2936379418568364	0.41910437266693773	0.44705114722240186	0.0014280566629769611	0.08205429958748714	0.4471046124456585	0.002734012842454849	0.42728874490557844	18.150065684878758	18.703895629862675	True
Npas2	0.17999840094174324	NA	NA	NA	NA	NA	NA	0.09123595799542032	NA	NA	NA	NA	NA	NA	NA	NA	NA	NA	NA	False
Rpl31	11.955682980261479	NA	NA	NA	NA	NA	NA	36.35714962123357	NA	NA	NA	NA	NA	NA	NA	NA	0.8894395542658586	34.730751780680016	37.54496826882886	True
Tbc1d8	4.2937198078676495	0.09792904148223211	0.1510184965279848	NA	NA	NA	NA	4.69908368085327	1.0647515934070277	0.5934224979120756	NA	NA	NA	NA	0.5	0.9231831563832054	NA	NA	NA	False
D1Bwg0212e	14.068955897707344	8.56177823711473	9.458614682955691	0.48052117918230425	0.4755155996822661	0.7105568992498511	0.3764819074489305	14.43830894660376	2.47110564168802	0.674950231943453	NA	NA	NA	NA	0.4879174428423176	0.25604796743654873	0.45992763831125416	13.484664473102281	15.134790865453168	False
Snord89	0.0336155962605634	NA	NA	NA	NA	NA	NA	0.01341576218457187	NA	NA	NA	NA	NA	NA	NA	NA	NA	NA	NA	False
Rnf149	84.37404845355252	34.07062948816042	31.650987066761363	0.5365388337626527	0.5020789740085541	3.4143868690634184e-05	0.5835394627262462	79.84345709306302	40.23410238073132	7.158712771575396	0.6577467065231822	0.6065613512903665	3.335531724478126e-10	0.0011668062884681778	0.5344284736481861	5.858859061116705e-07	0.611105254960226	79.47028823864666	80.11599614404129	False
Creg2	0.421189736358094	0.456458395434154	0.38040311718699826	0.6666136977594153	0.3547619047619048	0.18774155899882303	0.8450189828872682	0.3106499118391444	1.5115979550814043	0.7351120086464815	NA	NA	NA	NA	0.4886337804046373	0.4206600673865383	NA	NA	NA	False
Rfx8	1.1835663007359827	0.4112893625342516	0.5420880667478937	0.6060606060606061	0.26785714285714285	0.22952294349670388	0.009399241523873073	0.8836117738419634	2.006952348998295	0.4720673971998204	NA	NA	NA	NA	0.4404761904761905	0.8884451775029596	NA	NA	NA	False
Gm3646	0.030306436310655646	NA	NA	NA	NA	NA	NA	0.02194886578156287	NA	NA	NA	NA	NA	NA	NA	NA	NA	NA	NA	False
Map4k4	197.94858858662704	139.6104414905478	136.61609693928767	0.5123578856392286	0.5020548803364023	0.01728467395678046	0.9522519885495989	197.71317701575185	163.38797386666633	54.21023518660882	0.46959297811926287	0.4984542258252253	7.944269363396221e-10	0.020896422669651343	0.4952471600314262	0.0007659818727470566	0.2724341225244973	190.9239176110821	202.67162489556674	True
LOC100047133	0.3700161363986124	0.7596181692995992	0.2452035339103325	0.7023809523809523	0.787202380952381	0.00010604466626773493	0.004324004934460395	0.48384602753821426	2.7795500897187195	0.3010803283540192	NA	NA	NA	NA	0.7560975609756098	0.002636302568694697	NA	NA	NA	True
Il1r2	1.1382243935358105	0.8171113404409103	0.5689014979971767	0.622081043956044	0.45524118738404457	0.2450608330229456	0.42959050784338615	1.2786262545459655	3.6729584487090596	1.7890677308960645	0.33994708994708994	0.3954648526077097	0.030015864349067316	0.42704285650325496	0.4783599088838269	0.096689549829879	NA	NA	NA	False
Il1r1	0.9504362077330479	1.2184697543394687	0.5899662804063964	0.6319740382680556	0.7693434882527239	0.04794032407166697	0.00013037942991199537	0.8312979197831749	3.648067929803608	0.32286740580205264	NA	NA	NA	NA	0.6968515565006794	0.0002853790108031582	NA	NA	NA	False
Il1rl2	0.10906737410798126	0.1167465338497522	0.10466756159422393	NA	NA	NA	NA	0.05337476774316759	4.069629571328434	0.0	NA	NA	NA	NA	NA	0.9215994052026388	NA	NA	NA	False
Il1rl1	0.15511081599159104	0.4509614300824923	0.12649304609161674	NA	NA	NA	NA	0.1887366396354752	4.239122405296788	0.26897250823261454	NA	NA	NA	NA	0.6951653944020357	0.6767772758541227	NA	NA	NA	False
Il18r1	0.0	NA	NA	NA	NA	NA	NA	0.013685435648249068	0.0	1.0895829377239328	NA	NA	NA	NA	NA	NA	NA	NA	NA	True
Il18rap	0.03475679113951051	0.05926442979037675	0.1751102731733659	NA	NA	NA	NA	0.023834284802435185	2.6477611803683567	1.1829250447825914	NA	NA	NA	NA	0.23832221163012396	0.2999875852439368	NA	NA	NA	False
Slc9a4	0.00424691577384111	0.15829302650724517	0.0	NA	NA	NA	NA	0.004696951323981989	NA	NA	NA	NA	NA	NA	NA	NA	NA	NA	NA	False
Slc9a2	0.029863407554347424	0.053992197353233184	0.16641239353726558	NA	NA	NA	NA	0.005004061039136107	1.6958148984122188	0.0	NA	NA	NA	NA	NA	0.19394306937552225	NA	NA	NA	False
Mfsd9	2.7177094493572604	6.802028228553492	4.649509217080317	0.5865646291457677	0.643860477338456	1.6901450135725643e-05	0.00011158482546555163	1.0462675071259513	4.312071614611729	1.2053758513982202	0.580506899261593	0.4453499963779002	0.5681724128491655	1.0	0.5862172243853295	0.17896395540967672	NA	NA	NA	False
Tmem182	0.0839769457462	0.0	0.1726427811304561	NA	NA	NA	NA	0.04175775689065392	1.1882552853994015	1.671057788771119	NA	NA	NA	NA	0.0	0.4780848612252281	NA	NA	NA	False
2610017I09Rik	186.80356465252905	383.8811064637176	284.2395707284346	0.5777308692740413	0.5726138642342381	1.772690069736133e-141	2.585379779363724e-147	140.9694109296069	517.696260599467	110.98428712326569	0.5950473570827409	0.5938429615670663	1.9304211038073194e-70	2.193461753380893e-68	0.5798994738587817	1.3714611467036106e-31	5.2095381970046875e-05	154.14646667018923	131.34571853479974	False
Pou3f3	14.87627967292755	4.005408892975283	4.709631053742456	0.4426710548022547	0.4531674259821094	0.04775902976007882	0.15781139365695376	20.80456013203316	7.837476896426206	2.3173743018640756	0.48580246913580244	0.45059523809523816	0.2819365341298728	0.858119373263593	0.4576098059244127	0.30105498098663663	0.22734677687821336	17.909475485584128	22.918947795170077	False
2900092D14Rik	0.8506653401502593	0.30741970596615803	0.5942262803130763	0.3313988095238095	0.3289115646258503	0.3105046590790151	0.047031027439515996	4.047544303582953	3.4979439219579884	1.342944163578178	NA	NA	NA	NA	0.39166666666666666	0.09370320858812416	NA	NA	NA	False
Mrps9	112.17317242058783	218.15527426698702	171.67240974608004	0.5437250077500585	0.5722049879053748	2.620390606840236e-27	5.913877213277105e-86	111.13964051264733	337.59935815355715	70.82587275177823	0.5882145924491146	0.6003209108854506	2.3285184975809463e-51	8.022840500697531e-44	0.5691728134654975	3.6708801931492785e-24	0.04085876340949797	107.40849932132512	113.86463127035462	False
Gpr45	1.6451136036419554	1.0459458359879732	1.759878315478098	0.4286257739341047	0.36132152593892614	0.0065910040488778784	0.011959013523238285	0.7991491593318544	2.126821711541208	0.9303817247626016	NA	NA	NA	NA	0.3761150493504732	0.003971594568653017	NA	NA	NA	False
Tgfbrap1	35.71528822747877	4.682200779469112	4.074009083372373	0.49454931585181594	0.5632134416872313	0.9579769840472874	0.04872309958908656	18.14638309577353	2.3312886495029765	1.0203506282254649	0.33333333333333326	0.6333333333333333	0.08069046775199244	0.5571970939636235	0.5198331131013557	0.5467846395814574	0.09528379239157227	19.566268137056007	17.109388402702052	False
AI597479	3.748905411598306	1.6743495381123834	1.3616774258510707	0.6276785714285714	0.5159636982209354	0.192760435341559	0.3750916223926502	10.001537450481209	3.59485308560353	1.0530226610254434	NA	NA	NA	NA	0.5443037974683544	0.7363700703943468	0.7336930990402288	9.341991395265898	10.483228389683402	False
Fhl2	2.310462175425942	0.5337147049577263	1.0832637994422907	0.26315359477124184	0.4135416666666667	0.00014163707253552737	0.17528579444303524	5.214879070168603	1.717670764880753	1.6462175877934913	0.2777777777777778	0.30952380952380953	0.06356811523437496	0.020061607006937265	0.32105263157894737	0.0032384776194949922	0.8247757406690607	5.109363035245468	5.291941342865279	False
Nck2	2.707057318329696	0.24117836570251797	0.26018540244705174	NA	NA	NA	NA	15.897739251392098	1.9307751412303542	0.9405580085182376	NA	NA	NA	NA	0.5744680851063829	0.06600614762723246	0.4423493720217284	16.155299505423148	15.709633447886278	True
1500015O10Rik	1.9009504488035454	1.68924503835756	2.664330360523867	0.3305662393162393	0.4790865384615384	4.372253829704918e-05	0.2480457418925279	0.9283671018969554	2.4014993208665447	1.4183640642585493	0.3470588235294118	0.3854875283446712	0.45825831964612024	0.37129803447101056	0.3961038961038961	0.03906061659067305	NA	NA	NA	False
Uxs1	2.5680412900212857	0.4132921467904563	0.24801217247974375	0.8416666666666667	0.5487528344671202	0.01690053939819336	0.8641662404406814	0.7047611701161792	1.5625440045285375	0.7503271378058535	NA	NA	NA	NA	0.5694444444444444	0.6686656024756112	NA	NA	NA	True
Tpp2	11.015882364592539	2.8470500786741395	2.9883408836531844	0.44672857383760184	0.5190989920049986	0.32051876172788185	0.6136784914381419	14.354434465891561	30.348083870366814	8.64726932738536	0.4424149724017473	0.4607191389002474	0.005444104592463356	0.17506949055724066	0.5310899780541332	0.009262386865631746	0.3940078317041533	14.338187504399603	14.36630022428458	False
A530098C11Rik	0.04497385564498666	0.25524277757465497	0.0	NA	NA	NA	NA	0.23392760778469496	2.320053441893749	0.22910811236085063	NA	NA	NA	NA	0.8946259220231823	0.12132108284566688	NA	NA	NA	False
1700029F09Rik	0.9383070101397524	0.33863899114592055	0.3719806617912847	NA	NA	NA	NA	5.102663652796844	4.8816520903161535	1.8120365337008277	0.4523809523809524	0.5151515151515151	0.8746293123804209	1.0	0.485981308411215	0.2785549110448945	0.7467429719852761	4.682301884647806	5.409669438523667	True
Kdelc1	29.92642556062266	12.154362778896516	17.985341376259477	0.40794678365436743	0.39774295289295675	5.358375842154845e-12	6.19904933245813e-13	12.106572984801398	22.752645565990495	14.048634783074235	0.29891407456047747	0.3829937803908819	1.544658919983033e-20	4.325250258092084e-12	0.3812220305828949	2.270592520879641e-12	0.03874264709244566	13.424141519589252	11.144303830181059	False
Bivm	0.9648826594320661	0.8826774352936109	1.019445735009653	0.5170283847473397	0.4130552146461564	1.0	0.18207674694084297	1.5285607325472008	3.7131419597212956	0.9916447208864546	NA	NA	NA	NA	0.4692109334708613	0.8827696929817014	NA	NA	NA	False
Ercc5	37.65751766732259	9.578109801383434	10.741070689283859	0.5197491969800149	0.45301896835736233	0.8251009804652286	0.00016047583244007467	41.69179901200148	57.87661656776113	19.071104041775655	0.4372226766622146	0.4622753546634828	4.500622459207598e-06	0.016437007271317243	0.4524619140256619	0.000156523513314996	0.8262645880886481	41.195268205523675	42.05443387066502	False
4832428D23Rik	0.0	NA	NA	NA	NA	NA	NA	0.0036833174855535576	1.375817037104477	0.0	NA	NA	NA	NA	NA	NA	NA	NA	NA	False
Gulp1	1.3225728242500512	0.56475034636583	0.5688732234886524	0.590625	0.48383838383838385	0.4731296598911284	0.8919231511047497	6.1345748742327935	1.43856606975424	0.8236476180302938	NA	NA	NA	NA	0.5	0.35395463077705513	0.8448310103798076	5.1522408094391094	6.852009865374247	False
Col3a1	74.56732744430944	13.033739242354088	14.649224585847543	0.4826327562500721	0.4506648535426815	0.5306514392489782	0.002978328528641423	44.7191586864283	6.438884415894328	1.9306570852229097	0.3995920745920745	0.44285714285714284	0.2312656821974877	0.5984117182335196	0.4719840478564307	0.15802853595286875	0.38194337454218963	44.242827334591915	45.06704113439869	False
Col5a2	16.07739252268363	7.907935596961181	8.596760814090233	0.4482920825892901	0.5152574065893997	0.05927281747196038	0.5773359414434759	29.668229031311796	24.277561382503457	5.093610635963975	0.5976469435815316	0.6388263399391338	3.8498452955464174e-07	4.372253829704918e-05	0.5260046300139269	7.849416006129072e-05	0.1443888256990502	30.601719767720937	28.986466133934336	False
Wdr75	6.145566181205877	5.394262023306871	8.123838222219518	0.4725447629184098	0.4471356045675658	0.3178590483264105	4.315434075091514e-25	24.730189702112153	66.40234269939154	23.654992664148597	0.4344033966190355	0.49403178844972107	0.9221923954161612	0.9189949068778025	0.4591708373150203	0.9006375556145012	0.8262645880886481	22.12247334076518	26.6347016514105	True
Slc40a1	0.960594490637031	0.9378647492961334	0.6980236762169495	0.5949002724917359	0.453362688538158	0.30816823194368026	0.7913664277791811	2.4269401905928953	8.430418612496672	2.2193622646661173	0.5176814148981492	0.6137201314561261	0.31530330083225827	0.29759520828442887	0.55311482663801	0.18864293018724412	NA	NA	NA	False
Dnahc7b	0.42879393283143796	0.12540317730559822	0.17484189396477623	NA	NA	NA	NA	0.26350159245154187	1.1082913757817743	0.7626716428246634	NA	NA	NA	NA	0.5657894736842105	0.17276654882547152	NA	NA	NA	True
Slc39a10	13.283684554812934	3.7766921980360073	4.264999244406315	0.4723967929784371	0.4465432212714821	0.4577589611575889	0.29724315129741413	4.074356602802804	3.6846956846150367	1.233464670111715	0.654126984126984	0.4362745098039216	0.07590472948910147	0.5846647117286928	0.4841688654353562	0.7580898920457978	NA	NA	NA	True
Tmeff2	3.8559813573033024	0.5781035039127392	0.5614529039422249	0.48333333333333334	0.5769841269841269	0.6940040940761313	0.8600500659085804	3.243570115449708	3.4371496442136023	1.5061936148389208	0.3991596638655462	0.6481481481481481	0.13249816396273675	0.8145294189453125	0.4779340108589726	0.4127758004859762	NA	NA	NA	False
Sdpr	12.370160797101237	1.939751501783272	2.5008296397634187	0.45114408411822204	0.37965958076845174	0.350669673174236	0.09027672732911116	15.827975284069845	11.42743186111453	3.4471387476268247	0.413048376354828	0.493859649122807	0.2210112486396931	0.7239481457469126	0.4514040337441464	0.04072155861376934	0.2567707459201869	15.00855234198998	16.426430241768628	False
Obfc2a	0.40488556386544955	0.16528421777475785	0.06405392371338894	NA	NA	NA	NA	0.5691631388703724	1.545210525639961	1.671057788771119	NA	NA	NA	NA	0.625	0.4198170954268065	NA	NA	NA	False
Myo1b	10.693279697987483	6.809766784227465	5.575315416602327	0.5351306515217432	0.5462891372780545	0.2187440071709183	0.0005967614692849918	19.139969461130246	18.74746776025041	6.305397523051162	0.46924748335419064	0.5646836796955346	0.709491631037299	0.031013807689611476	0.5445372378110307	0.3624562711997261	0.23017615959316629	18.45773818124313	19.63822826104781	False
Stat4	0.2467557632506209	0.20680347894176213	0.17986823458022777	NA	NA	NA	NA	0.4877277119682415	1.064820985155186	0.9696189128102918	NA	NA	NA	NA	0.5	0.3804702001533289	NA	NA	NA	False
Stat1	8.749544641599321	7.158299478807347	7.322607219496211	0.4860438390100752	0.49129774527279507	0.10538141272067321	0.9330724790541367	6.890162018784089	9.278062704613095	2.797241591846626	0.4454185064141521	0.5254095480547989	0.3631703920160878	0.1709718637012843	0.489698679566273	0.5999960087412987	0.07422248120005895	7.2883883747167015	6.599322545350154	False
Gls	5.458887868695226	0.6685254781776024	0.6889011202611108	0.6729730076545847	0.41645037271574703	0.035697803555194696	0.06401750413722573	20.938064073349306	8.137357859487148	3.100533665144264	0.44984144875592236	0.5299559853392387	0.5046848075879904	0.4426260049464712	0.47189745034511893	0.5715021996595928	0.921318757201804	17.315382573969956	23.583842696491534	False
Nab1	0.4972983646995532	0.16434604730663532	0.48680196740401993	NA	NA	NA	NA	1.0813138827613413	2.540630611394196	1.1012569549381646	NA	NA	NA	NA	0.28789731051344736	0.021774336497583757	NA	NA	NA	True
Tmem194b	18.108256306032775	30.142633459046927	29.223682105272466	0.5164980839603871	0.5017245204560619	0.20252550398642125	0.8776673505661173	10.669735500744244	27.619569884182066	6.873595612115944	0.494148505637467	0.559119767408009	0.13912668406566925	0.15873767925019366	0.5100543742110885	0.0057975368194794355	0.3859378883502632	11.03092444000605	10.40594582600248	False
Mfsd6	0.835940135462968	0.8048155294909233	0.7016199226266185	0.38397862147862144	0.6744588744588744	0.22880554123435634	0.012502546136489852	0.6556735826913447	1.8085427224711152	2.123194858812504	NA	NA	NA	NA	0.4776546982429335	0.050392144420485036	NA	NA	NA	False
Inpp1	5.177439255870455	1.1572028503647456	1.1929760837414958	0.5552301452556122	0.4264076201576202	0.4351144948923009	0.35332803247158245	4.211261976068217	4.247958082870807	1.6706118205458538	0.5006802721088436	0.5013333333333333	0.6718086491746091	0.608920715404829	0.498567335243553	0.8056814449707208	NA	NA	NA	False
Hibch	2.300150542242869	0.29094329251136414	0.40977941976490706	0.43303571428571425	0.4642857142857143	0.720100131817161	0.9999999999999999	2.5412810040396554	2.8338379264387723	0.09049191577349146	NA	NA	NA	NA	0.4827586206896552	0.44506183369165775	NA	NA	NA	True
1700019D03Rik	0.14113954018798425	0.17311208663875602	0.04162803137468949	NA	NA	NA	NA	0.10538052529722353	1.250651980510595	0.0	NA	NA	NA	NA	NA	0.13748283863080082	NA	NA	NA	True
Mstn	0.3287489577793181	0.3293256624200515	0.11893923905307344	NA	NA	NA	NA	0.2777693591086732	3.124705770483107	0.8020346048172367	NA	NA	NA	NA	0.625	0.5910114414080156	NA	NA	NA	False
1700019A02Rik	0.021556310974547667	NA	NA	NA	NA	NA	NA	0.02646803246793296	NA	NA	NA	NA	NA	NA	NA	NA	NA	NA	NA	False
Pms1	0.6721305449958717	0.4996283330926142	0.7933839344187662	0.5470970410745571	0.2589796648273043	0.8938530948350202	0.0014026885036955159	2.1303178319533163	8.073441763363734	4.674781708128766	0.45739394441987324	0.33377192982456144	0.3511253697554322	0.16414940178310666	0.4122519083969465	0.07362531227694584	NA	NA	NA	False
Ormdl1	1.0509885029943038	0.300321431954807	0.4174847990657984	0.45021795725616026	0.4550092741312353	0.3876953125000001	0.877614328752316	7.374163399836486	1.7821425199170242	0.0	NA	NA	NA	NA	0.4543470352855584	0.9436533383744368	0.9126096862724822	6.207256690178931	8.22639863722684	True
Osgepl1	0.5611375206537376	0.3311487006807881	0.5426960121870373	0.5231571138425183	0.3771615561118064	0.7358788008568806	0.03355243967962451	0.3917198269767451	1.8540426863137212	1.4637348631338145	0.35967546493862285	0.3194444444444444	0.11018416518345474	0.33230590820312506	0.3725188365875395	0.18544715250120225	NA	NA	NA	True
Asnsd1	16.351134116510707	27.88719148666645	5.797057795195913	0.8808605146290349	0.7402713056692817	9.82693215376175e-248	1.0892140484686358e-55	12.865402411288855	13.153628739647385	4.844012268274052	0.5597685727635496	0.5960529776485788	1.0	0.24225270288671719	0.7696171366688829	0.00026707590678946716	0.07909543828691991	13.859083365748523	12.13968036589696	True
Stk17b	1.578255620905403	0.29407321063766595	0.1721412818454688	NA	NA	NA	NA	2.975436256317759	4.069629571328434	0.0	NA	NA	NA	NA	NA	0.20996922545814367	NA	NA	NA	False
Hecw2	1.362045240420145	0.6563538089800942	0.350688330432848	0.5455357142857142	0.7324810606060606	0.7358788008568806	0.0009362229108518244	2.332145056903035	3.6728652978074576	0.5496688745277382	0.7733333333333333	0.7459273182957393	0.00010604466626773493	0.020073851919733	0.7048192771084337	2.9148948892688802e-05	NA	NA	NA	False
Ccdc150	0.3981646056955551	0.16350618869658576	0.13612950839185947	NA	NA	NA	NA	0.3470529409395355	1.5022723419079933	1.3153353903370302	NA	NA	NA	NA	0.4545454545454545	0.15867680856536998	NA	NA	NA	False
Gtf3c3	5.470056523343706	1.1863859509273167	1.4518269111290263	0.4675595238095238	0.4493373379099923	0.2664055944111914	0.2718420362417118	6.359066258760138	11.80522798939778	8.038466257945105	0.3588826002428943	0.4690159226522862	1.0820540098196739e-07	0.01092456069174486	0.39136690647482014	0.0014816545397737366	0.9489547914782263	5.994645141564463	6.625216512891814	True
Pgap1	0.16240398485108265	0.07826464003382441	0.32317622972705445	NA	NA	NA	NA	0.04820899491648812	2.135798306538657	0.0	NA	NA	NA	NA	NA	0.016852967519204645	NA	NA	NA	False
Ankrd44	3.5670328660898463	2.466742441325745	2.6007636569564436	0.49486727150537635	0.550820200398852	0.4174792916816049	0.9491804104655438	6.966901022190327	3.288678665620893	0.47798372066190087	NA	NA	NA	NA	0.5057833859095688	0.021645429294443345	0.8923310749788187	6.3959047501589446	7.383920771426731	False
Sf3b1	59.41258003858	11.040668165817713	13.41333078054779	0.4653384171410866	0.4345815271043132	0.122144610589009	0.00010031134270193291	79.89538731859442	16.641634644160543	8.945134145676057	0.4002536673202498	0.41446664092881236	2.168336353480908e-05	0.0002507580872424479	0.44030524300160345	1.8803797079828574e-06	0.4209267534605101	68.80906078639423	87.99214265110015	True
Coq10b	0.7378837410854872	0.9439989942843774	0.4137371825238293	0.6476190476190476	0.7387524308556612	0.3770855874754488	4.077126550660336e-05	1.347305030452728	2.0295481824659563	0.4074019258899419	NA	NA	NA	NA	0.6837022476711393	0.042497881286707215	NA	NA	NA	True
Hspd1	0.822303924978779	NA	NA	NA	NA	NA	NA	0.366342526386468	NA	NA	NA	NA	NA	NA	NA	NA	NA	NA	NA	True
Hspe1	5.7431663492977085	11.177935197952982	9.412797518724659	0.6368042783884613	0.6038514137085245	1.342087501827319e-05	0.5754481518696477	14.412596964543788	28.249658211738687	8.540216305622483	0.575549900973723	0.5040473181976305	0.7218581473122874	0.826536167038183	0.5162640901771337	0.3715685280531344	0.7131290813751838	13.55941466333242	15.035707633967831	True
Mobkl3	35.65357879176497	0.894316766119341	0.2854177986921285	0.6526785714285713	0.7714285714285715	0.00010049669926914803	3.8459116943556624e-05	51.125545392721705	5.089519265743552	1.3760506742068535	0.28174603174603174	0.41666666666666663	0.15385994416283214	0.2810415150597692	0.6179775280898876	0.31863563966959924	0.003117945082750028	45.46401908029276	55.26036798045071	True
Rftn2	51.03775709233326	74.48971329633694	98.63134053567218	0.43246969176404904	0.42332540380669603	4.3919020240748705e-30	1.8282476858700756e-34	42.08389301250305	108.91050543926855	46.5341776043052	0.422184347644447	0.4435855824892287	4.4367285719533664e-15	1.811046999121769e-11	0.4308045298277044	2.051925803529699e-16	0.5078797023447976	41.63889624514427	42.40889065158531	False
Mars2	2.764236232251785	2.5328436181888514	2.444400847697481	0.5309231886534518	0.5396944035910163	0.1334081451924983	0.7372740213790266	2.170654710008315	5.179471820563764	1.3980881595068129	0.43333333333333335	0.5307359307359307	0.1934126528619373	0.819892903749048	0.5082872928176796	0.5155019282012672	NA	NA	NA	False
Boll	0.023465078585256965	0.31368168793119344	0.0	NA	NA	NA	NA	0.030729591202290504	2.7587087400279424	0.0	NA	NA	NA	NA	NA	NA	NA	NA	NA	False
Plcl1	2.0854302036960197	0.3938140168059859	0.33130882221938096	0.54375	0.4821428571428571	0.8641662404406815	0.3074562549591064	1.9053969791746108	2.3202626217900897	1.6366826671587054	NA	NA	NA	NA	0.5379310344827586	0.4885829460074299	NA	NA	NA	False
Satb2	2.539007189867993	0.7471530969827113	1.3180156729448766	0.3914817460029463	0.37037432040454615	0.1550019040032604	0.002684698041279914	0.6704893077175283	1.2840767586436936	0.2508332121939735	NA	NA	NA	NA	0.3720200023258518	0.07091365339624289	NA	NA	NA	True
9130024F11Rik	1.3477589652078896	0.24151509301748023	0.33094324370213213	NA	NA	NA	NA	1.3953380542059675	1.5224759558814844	0.5252412696674307	NA	NA	NA	NA	0.4418604651162791	0.6669578994953075	NA	NA	NA	False
BC055402	0.00377971098614504	0.15829302650724517	0.0	NA	NA	NA	NA	0.00960924318982624	3.6282840632302644	0.0	NA	NA	NA	NA	1.0	0.451671612300883	NA	NA	NA	False
4930558J18Rik	0.770916389037705	1.1124004778932937	0.5147014329394012	0.6625946982608343	0.702223508136583	0.022241389472860106	0.01782755292973593	1.1011911020957532	2.8866642661603272	0.8091509001810031	0.5476190476190477	0.44888946059514623	0.877614328752315	0.15158963203430176	0.5868217426827509	0.8819163652537821	NA	NA	NA	False
1700066M21Rik	0.32238070386675366	0.14162421039802148	0.18165446476202535	NA	NA	NA	NA	5.984074187311844	2.270974138528503	0.536678342759534	NA	NA	NA	NA	0.44	0.7147494066873149	0.6874458346440591	5.88853607267725	6.053849214853966	False
1110034B05Rik	1.0489253745573774	0.5677961067375257	0.3246446387489618	0.585498825526389	0.6787055247630968	0.8803958212806716	0.0106220245361328	9.959658648497799	4.88580888798545	1.491933178083196	NA	NA	NA	NA	0.5765522213210779	0.4625750090941442	0.47704400513903367	10.195251870182643	9.787596183222348	True
9430016H08Rik	6.3284360608091825	1.206126119960363	0.9893973944888366	0.428890997507663	0.6077554290291569	0.3355576182340146	0.01674502147823382	9.404018591800169	2.732399112051154	1.6821510048194899	NA	NA	NA	NA	0.5210652388333098	0.934640975384012	0.005609175573610078	9.891829482674522	9.047752210824518	False
Spats2l	8.978126063496545	6.7421823085915245	6.872426149409593	0.4677851473227121	0.53125233906775	0.11800173736634872	0.06358465353053526	11.689291133730661	11.784766006131905	2.8521925016397227	0.5800334857410547	0.6018075949031211	0.020206036182762593	0.009287983767531734	0.5237290690517166	0.0025505127111425745	0.9708179165756952	11.713853931597358	11.671352011693186	False
Kctd18	6.927706169974719	1.3916877938037577	2.189203692378874	0.4156077013185137	0.38284039343754384	0.023801099334891006	0.0006052447871282761	14.533371537604664	3.7105585694623566	1.5161815292771381	0.3608974358974359	0.3194444444444444	0.000394043242726102	0.39160291054749036	0.3701923076923077	0.000968051634570283	6.463413528189366e-06	19.026441390474943	11.25191602708143	False
Sgol2	4.297132219109838	4.949477253556866	4.548359941117995	0.5677274457265165	0.5116336532307204	0.6065934697947825	0.8124649230868524	6.793550775679485	10.120424685089628	3.3507633772745553	0.5304926370177587	0.517902086702257	0.2764272999429309	0.9385334053887981	0.5007653495096094	0.8750888461782779	0.935854351951684	6.182424010380879	7.239879312133524	True
Aox1	0.12965931418054996	0.08174467779511821	0.42989612117686254	NA	NA	NA	NA	0.07484500231755237	0.6258306532150876	0.7746866718566721	NA	NA	NA	NA	0.13796275005748448	0.0004071604466241897	NA	NA	NA	False
Aox3	0.28930122595840946	0.08383144885259346	0.18627120820294124	NA	NA	NA	NA	0.16895844966160423	0.7331146540294158	0.9862713420152365	NA	NA	NA	NA	0.333889816360601	0.21308748241902145	NA	NA	NA	False
Aox4	0.5253408808283142	0.8039114233447471	0.5438612304566627	0.5206574675324676	0.6753205128205128	0.5044037600228253	0.00814690222869856	0.5933807240946447	3.2543354619030103	0.6621917521858448	0.675	0.5012820512820513	0.01667384780012073	0.5966148958541448	0.6042780748663101	0.11249146899648488	NA	NA	NA	False
Aox3l1	0.028480783063217274	0.08408631805436315	0.11690071863647256	NA	NA	NA	NA	0.007502748880754086	0.0	2.315867301452082	NA	NA	NA	NA	0.3333333333333333	0.3528009687604469	NA	NA	NA	False
Bzw1	14.940702493807603	12.22415613971909	10.66715766675403	0.5215813285625905	0.5322509449532056	0.5254996980261805	0.009878593813001926	20.153649052684116	23.850506303057593	6.513927365441519	0.48762890369225215	0.43148708309049866	0.8254767656632982	0.7554653687140381	0.5195635816403311	0.42760023497575983	0.0044255985784575355	16.488664576721572	22.830323108162396	True
Clk1	6.720797324814765	4.03609535620898	3.569952965021675	0.5147272822978857	0.549934427535335	0.7627781189516807	0.12037670033388062	20.32292674131599	36.48989118069986	16.336404793868237	0.49109757045688235	0.4615578090210444	0.0011079565494755503	0.00017597920380422915	0.4635979333020197	0.0018782930619368468	0.6806669480506655	20.445881743002683	20.233128144578536	False
Ppil3	4.598965655371228	1.2715322344902023	2.096434387998247	0.43145424836601304	0.4457729158096805	0.03846005334892747	2.5467425979245596e-05	4.313001710313655	3.9509491082243327	3.917049897541516	0.4012249827467219	0.25639880952380956	5.973595638605148e-05	3.7606121325417505e-05	0.3354564755838641	1.7119697645873644e-05	NA	NA	NA	True
Nif3l1	72.78880223512901	61.80938072555888	57.701370504735046	0.5295166584207882	0.5095834826592623	0.0005038758909084625	0.26967712495282437	62.46695112823989	104.42805855607773	35.28732086839244	0.508635495395465	0.4831454962144358	0.5628286026538069	0.3611561869918489	0.5103123950285522	0.4379976257712459	0.1066821312218315	62.66851259732005	62.31974331374315	True
Orc2	13.260390648476958	14.092960834097127	9.2673649468885	0.5877493670138876	0.6187374916364152	5.7012476053526e-07	4.2236455398897244e-16	27.9872796417543	13.735141553563269	4.306689388066359	0.4973769606122547	0.5581277593374367	0.6639883747317118	0.03232635928865377	0.5885407009085852	0.04314160293873297	0.31440687268530354	26.21463764718937	29.28190581756015	True
Fam126b	7.306317553169986	20.213541403067907	6.046050116772969	0.7857809257047559	0.7319002840886304	1.7487702764306868e-93	5.549783783807981e-48	21.169489451074835	75.29744001219566	3.4159361463227547	0.8235696619721324	0.891635238770188	1.3213948516719148e-116	2.068596511913629e-124	0.8173395102581072	4.017032557187445e-23	0.20691445663467345	19.226765226852294	22.588332985619385	True
Ndufb3	17.934376284868907	6.375785483354996	7.8592469932176074	0.488547223349608	0.49408078578024067	0.3353701390154862	0.00018779662612381477	70.50113114473797	133.38010911153805	67.6138579267313	0.46616880398361804	0.4120181173684285	4.551310982309512e-15	2.4572193945420377e-17	0.4365274365274365	3.217070419121515e-05	0.6239887200600929	65.76642476710043	73.95906276885532	True
Als2cr12	0.009617302201963922	NA	NA	NA	NA	NA	NA	0.002773895587618657	NA	NA	NA	NA	NA	NA	NA	NA	NA	NA	NA	False
Cflar	8.747711767742299	5.025063437894387	3.6392431242141448	0.5637464444842265	0.6037758399194174	0.0204435164715382	0.004856216684598803	6.1683452153058775	5.077057269540277	1.0400021877141934	0.5574741993231541	0.5969187573201531	0.26641230967132024	0.3890524605477927	0.5675262571784178	0.04397831207708599	0.2660920355837656	5.7168497464106744	6.498089097083277	True
Casp8	2.6542684681790734	1.476357738643726	2.2735965085364405	0.43647860322775556	0.32683845841097636	0.08070858724864122	0.001240604025582427	4.1320581652351525	4.201942559188456	1.3288541556937388	0.46984126984126984	0.6597222222222222	0.37129803447101056	0.48068237304687494	0.41284209411889256	0.6315410846306331	NA	NA	NA	True
Trak2	48.84215627725971	79.03072969636597	75.10280734615357	0.506183471264528	0.523021356819426	0.36327853562624285	0.0003555883051536823	31.105855458121173	89.23009479397379	26.43086478031755	0.4972862371877973	0.4984396294206271	0.37876983244697193	0.8611724327643545	0.511103492622688	0.7894752612404116	0.0040353819993148455	28.27825797233613	33.17095474549227	False
Stradb	5.215630657573591	0.5316808318774445	0.3449737004561739	0.46715196073514614	0.600131901840376	0.6072387695312501	0.09837064844049176	7.2067758808334785	1.7551406901647413	0.0632451913688055	NA	NA	NA	NA	0.6388075592227842	0.010356184285109524	0.8749756251599667	7.274376148006819	7.157404899190027	False
Als2cr11	0.005704516968492443	NA	NA	NA	NA	NA	NA	0.018775763805855654	NA	NA	NA	NA	NA	NA	NA	NA	NA	NA	NA	False
Als2cr4	19.314408825950654	49.671521739268485	12.424749410755451	0.7938555820395505	0.8010222583817063	1.7064211407653348e-165	1.907643733945e-312	23.335767919150097	61.35019090256014	3.5582304281194075	0.8688363977756114	0.8309235629880278	1.8295557831948426e-113	6.648976698711141e-78	0.8111114323993485	3.883059974453499e-31	0.2724341225244973	21.898847265800097	24.38520435137201	False
Mpp4	36.57403018467934	50.778996828345186	54.573223026831805	0.48645066231569706	0.47924774816995214	0.056377557822762485	0.0037980952786536644	38.90671885919011	64.82151202967788	22.600712168121138	0.4525099413993213	0.4631510786853588	6.905912617906194e-12	0.0015272864429157966	0.4702485761379445	1.3021828397626601e-06	4.33249819948597e-06	44.132899091304004	35.08984565596086	False
Als2	40.3247441063633	52.08296283893681	56.718715296583134	0.48137143295272383	0.47704984768469333	0.008258371051944649	0.00262008210152258	39.96664136930152	65.56151156676789	22.993330489943542	0.4497540661398685	0.46205063802399976	3.4779640408571773e-12	0.0012201373944569875	0.4682325639739087	5.493817680921121e-07	2.7337416344626365e-06	45.25094413577743	36.10731912412246	False
Cdk15	0.14044018097507252	0.3924001466181305	0.07959125759231378	NA	NA	NA	NA	0.39589053626732473	2.418687164612483	0.0	NA	NA	NA	NA	0.8400840084008401	0.023644465141856832	NA	NA	NA	True
Fzd7	7.541891394994875	3.0889794315013663	3.5664212423794863	0.48618606579006607	0.4572343806664479	0.5971419111632308	0.04003253746365774	3.197834996307976	2.18187891176714	0.8961479508806441	0.5131578947368421	0.375	0.7011080384254458	0.6900379657745361	0.4615384615384616	0.3620108444672469	NA	NA	NA	False
Gm973	0.7484493704800111	1.106441168185148	0.8910343150510681	0.5551948051948052	0.583420745920746	0.8221442424521854	0.11334435404342058	0.8591466817363452	3.2641909295542253	0.6354518895907171	0.5912698412698413	0.5533333333333332	0.8641662404406815	0.11727520595741232	0.5532786885245902	0.0613839085254953	NA	NA	NA	False
Sumo1	0.7935787229507043	NA	NA	NA	NA	NA	NA	0.2710181386221708	NA	NA	NA	NA	NA	NA	NA	NA	NA	NA	NA	True
Nop58	369.4246641550461	5.368392498789788	6.500120927204402	0.4298174876560813	0.46988841696577965	0.10406181452152685	0.014655590493346665	771.895847210993	6.647477191578336	1.9721015899281542	0.5604931869904647	0.396984126984127	0.107782279654754	0.2067368418083923	0.4640217814080124	0.5568679828612597	0.7419725672075472	705.37649808896	820.4773943225898	False
Snord70	0.008410790782787652	NA	NA	NA	NA	NA	NA	0.0	NA	NA	NA	NA	NA	NA	NA	NA	NA	NA	NA	False
Snord11	0.002367649169095306	NA	NA	NA	NA	NA	NA	0.0	NA	NA	NA	NA	NA	NA	NA	NA	NA	NA	NA	False
Bmpr2	4.269802677189885	1.478241531835155	5.76913565663707	0.2013365209975358	0.211927563101684	1.5956388720480543e-23	1.1660583658030968e-27	1.638080584046222	2.223268816012904	4.489366246088976	0.16815776815776812	0.05942857142857143	1.0209383910358192e-15	4.252865905071772e-17	0.18635809987819726	5.323361112236437e-16	NA	NA	NA	False
Fam117b	7.4924097617639545	2.3177006054032177	2.8922277563394334	0.4483527107424166	0.4306794156654704	0.2871181950978437	0.12470144137135995	10.542003858350563	5.114035048110392	2.467690428491085	0.5224826388888889	0.5676366843033508	0.8468020751891961	0.6569924675863575	0.4691358024691358	0.3126408726440741	0.4052667152494688	10.544615016637717	10.540096832635236	False
Ica1l	0.5688165223055056	0.22726662102528014	0.5145305510015982	0.38392857142857145	0.31547619047619047	0.22948101302608842	0.0025994777679443364	1.1512647517124208	1.2758941265030397	3.3608262172932006	0.14175824175824175	0.10714285714285714	0.00019107642583549025	0.004180908203124999	0.2363636363636364	0.0005746947093365789	NA	NA	NA	False
Wdr12	26.003940874205707	8.552112089960572	38.1201038724747	0.1913604503559005	0.18021080765384823	2.5372580977279933e-160	4.948765653748397e-187	25.27028105053398	29.688243396121912	48.4633670156311	0.1550317044737711	0.1693289406988838	2.828055794553699e-198	4.113964944772156e-144	0.18569730823411676	1.9876974641583207e-16	0.15685111283333975	25.468583286191944	25.12545357505345	True
Carf	0.49440177327923174	0.31131407901018915	0.31349516461136767	NA	NA	NA	NA	0.2283307215887736	1.0469382504094433	0.887859355365803	NA	NA	NA	NA	0.4489795918367347	0.5128245911730429	NA	NA	NA	False
Nbeal1	1.3434068506682255	1.820842240978403	1.0774705965824125	0.6038288956887102	0.5715957759915561	0.018810748824884056	0.0013037586710986405	2.2488844699380404	4.833144169899548	1.326816147650233	0.4733870967741935	0.5490259740259741	0.8221442424521854	0.07692583360960922	0.5974358974358974	0.24873657869546506	NA	NA	NA	False
Cyp20a1	0.5991925382962014	0.8515127206423656	0.7283818174051535	0.7430117501546072	0.4278090781767253	0.0005355850721002753	0.23537986221105509	0.11510161329406171	1.6824013471297379	0.21656648120089073	NA	NA	NA	NA	0.5494505494505495	0.37987564449873146	NA	NA	NA	False
Abi2	9.885547107342797	0.35867721846361184	0.5845896467676448	0.48809523809523814	0.4708333333333333	0.5846647117286928	0.1741711472707265	23.48297490708984	2.215854434937036	0.692764361034095	NA	NA	NA	NA	0.42857142857142855	0.7624857781703601	0.6580203922776757	20.538112476684628	25.633717131543083	True
Raph1	31.460879009656754	0.5515072252864993	0.7033430506601659	0.4461805555555556	0.46034382284382286	0.7607916425613432	0.608920715404829	24.676374166392907	2.32972782345903	0.28785123986092725	NA	NA	NA	NA	0.4818181818181818	0.5416808497455614	6.817515731361472e-08	31.78449980851271	19.485046450237995	False
Cd28	0.016653062003228945	0.10456056264373115	0.10018655681314355	NA	NA	NA	NA	0.03605172367716015	3.6613679051755526	0.0	NA	NA	NA	NA	0.6666666666666666	0.19689724106413087	NA	NA	NA	False
Ctla4	0.003627980073624196	NA	NA	NA	NA	NA	NA	0.002220769049656973	NA	NA	NA	NA	NA	NA	NA	NA	NA	NA	NA	False
Icos	0.0299813945450023	0.21553978592258366	0.16261192036438588	NA	NA	NA	NA	0.04924070108776292	1.862367377481981	0.2374817796854186	NA	NA	NA	NA	0.6666666666666666	0.3401990322888913	NA	NA	NA	False
Pard3b	11.448202370917748	7.222769734323115	6.591668962201661	0.4935464649629412	0.5446033896237645	0.9000184453994653	0.024424025446630762	11.436394810261756	15.628034980466015	4.73357074415279	0.4938250441328084	0.4765145423682009	0.39447054777959717	0.6136784914381419	0.5093148784243389	0.9071737011647844	0.05478468210154684	10.545505087888564	12.08704460750059	False
Nrp2	126.92623671197009	119.96241983585635	114.051230901536	0.5113361167102527	0.5162237424842749	0.04468650201067953	0.005063206664651742	106.3247173322446	105.04529560758435	27.098552236049112	0.5358202661630541	0.5321315574588579	0.25248788638781616	0.00017348039544037787	0.5144921046771679	0.010253468224592995	4.115543554956067e-05	119.44059632404314	96.74570458542546	False
Ino80d	9.268159155093507	1.122270260884884	1.0084850456894046	0.552724358974359	0.5104551260387342	0.9087769252754919	0.7162941145766398	6.511117079687671	3.3457907711720845	0.6237636482273222	NA	NA	NA	NA	0.4979458023820392	0.495334143430296	0.11655751055364069	6.542422173970817	6.4882538085820025	False
Ndufs1	89.84050678746418	118.3202344236811	142.94764067339617	0.4511964782346193	0.45533146144885883	5.274232056874919e-24	1.8576305776657163e-20	72.42801628466032	109.06024011921873	41.88152232083801	0.4227829475863845	0.4633186811202006	4.572599885382642e-16	0.001815577805639097	0.4526247940986894	4.040145343357761e-13	0.287079597653081	73.81055643042724	71.41829595348221	False
Eef1b2	560.1334809809621	7.516221035288826	1.6836007029609903	0.7976930690943042	0.8485361392137459	8.842545950936388e-21	9.393578220105093e-51	227.27059633307192	23.425524631204766	3.6646815258750816	0.7757191202201262	0.7400603759134462	2.8385850828742815e-13	1.2380363440604797e-11	0.7677467632179966	3.6398773851783344e-08	0.13747800555863438	261.0449180197486	202.60395689898218	True
Snora41	0.40398223643149095	NA	NA	NA	NA	NA	NA	0.0895069374228364	NA	NA	NA	NA	NA	NA	NA	NA	NA	NA	NA	True
Gpr1	0.019171358820798026	0.2962054757480208	0.2962054757480208	NA	NA	NA	NA	0.030153046065641276	6.137639386557717	0.0	NA	NA	NA	NA	0.75	0.4999999999999996	NA	NA	NA	False
Zdbf2	2.5522892177570724	0.9217153193464912	1.698498251866684	0.007818989358063539	1.0	3.13218232745883e-41	5.421010862427522e-20	8.421034352056685	18.015345154139816	13.562952949443009	0.00783126778123963	0.9562178830532684	2.0014095340093034e-170	9.972137614794023e-71	0.31352927773980405	0.013369900060101844	0.03908808358320326	6.795173190913788	9.60846104277902	False
Adam23	6.594029719015821	5.095155681266244	4.514760529457415	0.42209806414300477	0.6352004277065474	0.01567927485890761	4.23339095158709e-08	5.331182637559233	7.118800030360774	1.8682648996407676	0.48622927997927995	0.7328282828282829	0.053537575840435975	0.00020637467419230555	0.5334261838440112	0.053188498803640086	5.04919033519045e-05	6.256221838806588	4.655592209681951	False
Dytn	0.003934530668722276	NA	NA	NA	NA	NA	NA	0.008694495545276834	NA	NA	NA	NA	NA	NA	NA	NA	NA	NA	NA	False
Mdh1b	0.007072740362638497	NA	NA	NA	NA	NA	NA	0.053006986052448954	NA	NA	NA	NA	NA	NA	NA	NA	NA	NA	NA	False
Fastkd2	4.449665032298326	0.45032348418211204	0.1579911383708946	NA	NA	NA	NA	13.390668253100062	7.392407431230354	1.0895734534224266	0.6953781512605042	0.6363636363636364	0.018337087779101983	0.09313964843749999	0.7	0.014093023622221453	0.2621798450080941	11.84463576112828	14.519793106787311	False
Gm13749	0.00424691577384111	NA	NA	NA	NA	NA	NA	0.005172662063045709	NA	NA	NA	NA	NA	NA	NA	NA	NA	NA	NA	False
Klf7	26.00108718051429	0.6737808203214097	0.14751766007651357	0.8333333333333334	0.8408613445378151	0.0013122558593750002	0.0009406740282429389	26.41842778714173	2.6354349034212667	0.22013593016020191	NA	NA	NA	NA	0.7808219178082192	0.11224001943708203	0.2042941922170195	27.165420834231366	25.872871067357174	False
Creb1	12.928003321233232	0.29214095160823744	0.5361168548788624	0.24353741496598638	0.3401360544217687	0.1496127843856811	0.16275565745309004	26.925023326361444	6.3278158444879535	1.6058417130276434	0.5733082706766917	0.5882783882783883	0.39160291054749036	0.7659918242447936	0.4746835443037974	0.15953495849143629	0.5583328311575709	24.952884451664648	28.365349470802926	False
Mettl21a	9.549198470092621	3.710484871129314	2.5043380508912905	0.5929949952008776	0.5831393285509845	0.0008563495169364956	0.006930917143857783	7.300417198518614	4.070053619754344	1.429682346096869	0.6914141414141415	0.6586206896551723	0.2370471147627196	0.036343179957053856	0.5974025974025974	0.013619461426809329	0.10276832855027765	7.824465564137134	6.917685246100592	False
2810408I11Rik	1.7646696557365225	1.7167431568169584	1.8015530446396149	0.4992739898989899	0.4885479954892755	0.9179230673157426	0.5246223557223835	6.178259041372089	20.48655336144646	8.468966123916179	0.3903378644792561	0.433079686250084	0.0036886708210329923	0.9493853281654364	0.465483234714004	0.12747501325343996	0.5261254085831928	5.3319769652811795	6.7963302205396126	False
Ccnyl1	3.3577763997861525	1.0520212320636801	0.4716185844885953	0.628720238095238	0.7526785714285714	0.1741711472707265	4.077126550660336e-05	3.8355247317401324	3.354194465485813	0.992316781457956	0.625681635494567	0.518978881742948	0.4050322461407632	0.4176921908365324	0.6521014172919425	0.19261507563676145	NA	NA	NA	True
Fzd5	1.248162704052942	0.597564742938635	1.537108634751045	0.2805975274725275	0.3443000700392758	1.2967077325175119e-05	3.284442087365606e-05	1.0327048193321549	2.292767828809319	1.7393012393606542	0.3615520282186949	0.20868347338935572	0.15385994416283214	0.08953107893466948	0.30480687014387153	0.0005064320871248692	NA	NA	NA	False
Plekhm3	6.531268126671716	4.189603282531377	5.199399763661323	0.36495159615360306	0.4800063068222952	3.2271126947368304e-05	0.8567696750120296	4.1458509525183596	4.866202800899344	2.7814239098449387	0.4010268923622961	0.29160310009940305	0.0008113466320476748	0.0003258385611274805	0.4265865599387348	6.220284324354002e-05	NA	NA	NA	False
Akr1cl	2.257686015463765	4.347124674483886	6.090186951512663	0.36112124340812785	0.4562107703961701	7.4368881246357e-07	0.05100240118933523	2.480431136739507	6.913383842838972	2.634901718459187	0.4148279723818571	0.48399933291678654	0.0020013422286079244	0.8624034912671917	0.4238163606860987	0.004464728597761889	NA	NA	NA	False
Cryge	4.798237115095142	NA	NA	NA	NA	NA	NA	4.959446181105016	NA	NA	NA	NA	NA	NA	NA	NA	NA	NA	NA	True
Crygd	1.9693843792883738	3.1013819723124985	1.4030693902852565	0.7400646972075543	0.6309523809523808	3.244730163587363e-12	0.076812744140625	0.5130611041020255	3.67256980867705	0.1913028740738307	NA	NA	NA	NA	0.6896551724137931	0.00834936976659608	NA	NA	NA	True
Crygc	4.736554929987098	9.709697870915981	7.607310670539789	0.553486891715772	0.5680305705321689	9.579410532241385e-05	0.11799770488407448	2.5102389077626226	8.014625390207105	1.9440930531841667	0.5268218577753683	0.5188013136288998	0.9358089200203926	0.7666042612518517	0.5482062780269058	0.3035134712677581	NA	NA	NA	False
Crygb	1.2526516877252927	2.6008209678664818	2.12932648265077	0.4611718571988495	0.48685156807760827	0.03173046594177397	0.6718110337653654	0.632051496063378	3.205130675838949	1.3236128862717877	0.48731900218009694	0.4430555555555555	0.5831321542611767	0.8746293123804209	0.5369959199165006	0.5794527919995706	NA	NA	NA	False
Cryga	19.773621773750556	11.4126498973165	14.278480770109127	0.37863209668845577	0.375	1.126049954077603e-05	1.0	6.666978116331753	12.802557129758915	5.352661146576915	0.3752102795842184	0.3002903438641473	0.03864334878221264	0.010694055123829415	0.4436324928361615	0.002219127944808225	0.6560575329985878	4.573998956712079	8.195558401447245	True
D630023F18Rik	0.11102115549476192	0.23924821662054585	0.24034114152725414	NA	NA	NA	NA	0.05777822012359823	1.2374926006879643	1.1614464694831987	NA	NA	NA	NA	0.5263296471827278	0.5524162342563441	NA	NA	NA	False
Idh1	12.917154017561904	NA	NA	NA	NA	NA	NA	29.971568289267847	NA	NA	NA	NA	NA	NA	NA	NA	0.30396508472214123	26.376840586529376	32.596931218234175	False
Pikfyve	5.097019809752873	0.4072686061669987	0.40026216070418535	0.47619047619047616	0.5096861471861471	0.7110711038112639	0.7428293587290689	4.984146319445523	1.9700661365934853	2.144384836020441	NA	NA	NA	NA	0.5	0.6112798935702637	NA	NA	NA	False
Pth2r	0.022547045022294175	0.17805224571020742	0.0	NA	NA	NA	NA	0.024969343096998532	1.0722201839316596	1.601125596134997	NA	NA	NA	NA	0.5	0.8246356454347079	NA	NA	NA	False
Crygf	0.16549524986445	0.3724178106242844	0.10122896867396707	NA	NA	NA	NA	0.12806893634132463	2.656873545722676	0.46621082933908947	NA	NA	NA	NA	0.7272727272727273	0.8065239865232248	NA	NA	NA	True
Mtap2	15.97137526854126	11.065462251969441	9.028928808164872	0.5854711025768427	0.5250321585599143	1.372990153095901e-05	0.4992742182954958	22.90772188775357	3.7677018827275393	1.1592298562739254	0.4935897435897436	0.4798245614035088	1.0	0.7428293587290689	0.5397380780247132	0.4390572983467289	0.023546129537796875	19.4174476207294	25.456798599625145	False
Unc80	0.15597131977460948	0.11112243068839213	0.09353011141587715	NA	NA	NA	NA	0.4092879570926258	1.9363574225072042	0.1778247389394871	NA	NA	NA	NA	0.6632975363234365	0.034531162237199924	NA	NA	NA	False
Rpe	5.735973427489132	3.125956034082784	4.689936458324106	0.3811830448361165	0.4466519813559287	4.6667609112465366e-07	0.024220234570869418	7.0529095152713275	4.8260583567309725	2.0491019028353272	0.46491228070175444	0.5133174603174604	0.6834892282353376	1.0	0.4183242917420133	0.4357951385281277	0.0026634403150745914	8.446824027352212	6.034882062627987	True
1110028C15Rik	1.5363130207467048	0.9886432045980783	1.4214394874142924	0.40225839172739847	0.3943062570479776	0.1073515865331889	0.04476209415697351	5.2609162690470255	5.830326344320307	1.4121154558879738	0.5186887393118826	0.47050546604965066	0.8919231511047493	0.5412561893463136	0.4304127292940522	0.9386116344116452	0.19467039746131498	3.2714005807611812	6.713933344761405	True
Acadl	47.0738297834613	9.480544795914854	15.1074585531826	0.38354677164289125	0.3933842536375073	2.577058810160978e-11	5.59052718720202e-21	39.59622356313204	34.673001324611626	12.198464003598042	0.4979882162108195	0.45229592768820853	0.1352943144535974	0.5986780757968877	0.4323692527243731	0.5241787338421686	0.0822694019741002	40.46917808419775	38.958672508421124	False
Myl1	2.7862026342488533	0.9741717354542427	1.3026866804275883	0.49787322838541037	0.3573908730158731	0.551413279666547	0.0854331331573945	1.0257724947763376	2.2532210216230375	0.6325765514762793	NA	NA	NA	NA	0.4413793103448276	0.7907704304250363	NA	NA	NA	True
Lancl1	148.25658997140602	50.20693547050932	47.676722372799304	0.5024410178918409	0.5237210192761252	0.807254087249926	0.025048175027876707	101.42727036799424	110.34120771776185	35.62098340155807	0.49257504048279566	0.5533842546368345	0.00717219023739585	1.0451077899726064e-06	0.5198903300364882	0.0005812467836190635	0.20823369905075184	98.15020187848769	103.82063499516187	False
Cps1	0.03728023653634786	0.3541682636703893	0.0	NA	NA	NA	NA	0.006775074754955058	1.2784711914313123	0.0	NA	NA	NA	NA	NA	NA	NA	NA	NA	False
Erbb4	0.5154266590389591	0.15555196366288587	0.19094415835886386	NA	NA	NA	NA	0.10548930365572098	0.0	3.2714025901631576	NA	NA	NA	NA	0.35714285714285715	0.20820452406302348	NA	NA	NA	False
Ikzf2	0.6243604313343745	0.21881657692711023	0.23887700712982937	NA	NA	NA	NA	1.5314919159304392	2.8546563695677736	0.7900468011720347	NA	NA	NA	NA	0.56	0.9073308199299458	NA	NA	NA	False
Spag16	0.2187473038059298	0.05226949639376483	0.22828677913474646	NA	NA	NA	NA	0.12641565133741875	0.9977316708366093	0.664835404139385	NA	NA	NA	NA	0.2138769670958512	0.484252129653773	NA	NA	NA	False
Vwc2l	0.020242772748720463	NA	NA	NA	NA	NA	NA	0.11354188286657356	NA	NA	NA	NA	NA	NA	NA	NA	NA	NA	NA	False
Bard1	6.273974468970375	2.9875620614289855	5.582520387533227	0.34511497559603466	0.40920297735165423	1.1431301135980565e-08	7.331408863209972e-13	3.9385454797047736	6.792104936769042	3.1747167199378055	0.47779158179750825	0.4971251358436729	0.819147252434845	0.6991749840078739	0.3756071385617408	0.2479725873241985	NA	NA	NA	True
Abca12	0.029532464384489518	0.299565856947471	0.05093771374769845	NA	NA	NA	NA	0.021252181469169636	1.6958148984122188	0.0	NA	NA	NA	NA	NA	0.18453600972375275	NA	NA	NA	False
Atic	44.00847210406676	31.626101171387294	38.361922004657245	0.42254808219546836	0.48722913434931353	4.26856437705563e-18	0.014777754717446938	36.423709054575845	60.63754208356341	3.5938070012229226	0.8394292627451124	0.8564009386189483	2.343310872322426e-93	1.1834891600061814e-86	0.5319366059472717	4.276309249169098e-17	0.8291151129999236	35.06515780022187	37.415909408879294	True
Fn1	148.45985412404482	99.80058117664196	95.47992475131537	0.5105748891820858	0.5072373888092305	0.04243437578103391	0.019128109818344514	60.444100794698564	25.059608973985192	6.721606237850055	0.5934092878905318	0.63987045568854	0.011038009332413357	0.003131363591327716	0.5145257759086554	0.0006961557605424356	0.13555108897809667	66.14213295487299	56.282616632773426	False
Gm8883	0.0036332022738414793	NA	NA	NA	NA	NA	NA	0.004694143776697193	1.907196832039273	0.0	NA	NA	NA	NA	NA	NA	NA	NA	NA	False
Mreg	0.706390608711229	0.5965616326059048	0.7050498506707427	0.36836080586080583	0.4011904761904762	0.7708669945730273	0.7981526273057182	1.8719654198085647	4.594140340294924	1.8374199523137646	0.600250626566416	0.38839285714285715	0.8898839652765377	0.7011080384254458	0.478494623655914	0.6216262382231448	NA	NA	NA	True
Pecr	11.424966557216386	2.348168885754443	1.3624067462808511	0.4903314808260299	0.6529936974789916	0.8102758772916903	4.568587281761908e-13	11.122616234107038	7.661122082631792	2.890653453850228	0.5390557549042823	0.6200817700817701	0.8724408026046261	0.4018127960698795	0.5879322900939625	0.8572028040379681	0.4467075436757767	11.500727477642297	10.846467573098145	False
Tmem169	0.8445816873212433	0.21571879697154953	0.08534304042417981	NA	NA	NA	NA	7.966490972094109	2.453871882736005	0.29489255095960926	NA	NA	NA	NA	0.7586206896551724	0.14385967949506304	0.9561836658604809	8.319525225074681	7.708656967108296	False
Xrcc5	135.41286563398177	274.99994372881616	228.77129243619174	0.5450493816076651	0.5463723032223861	3.069416933247774e-40	8.75281153624949e-43	110.18949437196166	359.8598794662543	92.06345384749626	0.5507129141985538	0.551226229414841	3.8746290055919853e-22	1.2036552403974472e-13	0.5474396433226915	1.8136139771514942e-14	0.008623713525822693	103.61932924986094	114.9879295734958	False
March4	2.7449625405386433	2.7130876239712585	3.021606210832245	0.4551101516414816	0.48376188889589783	0.27262991270073633	0.6171884623458992	1.4591558593703906	3.880964614311505	1.4912594946005764	0.3863333333333333	0.4404761904761905	0.3491818381705881	0.1550019040032604	0.4610492845786963	0.028260222909670663	NA	NA	NA	False
Smarcal1	26.33985356021371	7.51334656436272	11.318167007093267	0.3842096650010789	0.47776654612671343	1.4057888265369862e-13	1.8362844864071676e-05	22.915928757675445	10.160399154438107	6.170656642897559	0.4112288596474604	0.32934226587528476	0.0016809513532393473	3.312453582818354e-06	0.3970756842659773	0.00035533864077694015	0.11486348823691704	24.34091918602825	21.875205411125638	False
Ankar	0.019826963919825035	0.012116156626221333	0.18712637194058415	NA	NA	NA	NA	0.005600450373367669	0.0	1.6847312374070649	NA	NA	NA	NA	0.05263157894736842	0.0703312127176888	NA	NA	NA	True
Rpl37a	64.24092490885803	0.1768378217233927	0.22605192302948351	NA	NA	NA	NA	118.0091049506236	4.721866452062238	3.972553016465051	0.3303854875283447	0.3368686868686868	8.76866246284602e-05	0.02930494672052927	0.3014705882352941	0.0028836493174588733	0.7978911268274647	103.16027853174153	128.85375345879586	True
Igfbp2	818.6264429688689	419.47430841565415	765.0328191800354	0.3631530274404905	0.33897793301350815	5e-324	5e-324	746.0858416191086	1196.1284469011339	566.8785746394982	0.3733819590347666	0.36427475746258126	5e-324	5e-324	0.35639768334938643	4.333811278448734e-37	0.07016677682755319	719.1783860831748	765.7373540891717	False
Igfbp5	294.67467414238683	273.1978239743468	263.60138059141644	0.505543535019148	0.5111150671361284	0.012938450676559061	0.00018838109398020537	177.67136486733898	221.51991404429117	65.99873788947842	0.550192355438724	0.5327112134260102	0.0094484573754552	0.007378077558502881	0.5117576429462277	0.012014255241414506	0.1866256417001383	178.5128280623107	177.05681309573038	False
Tnp1	0.02071469880759095	NA	NA	NA	NA	NA	NA	0.017843139061944523	NA	NA	NA	NA	NA	NA	NA	NA	NA	NA	NA	False
Pinc	0.02498261349774115	0.39248187287314074	0.0	NA	NA	NA	NA	0.02585763228502042	1.3037349516230317	0.0	NA	NA	NA	NA	1.0	0.08131487992116247	NA	NA	NA	False
Tns1	49.827518157461924	55.58477612404073	50.41651219680563	0.5096713416249494	0.5403674571759504	0.18232460443573417	2.0701049720406265e-07	38.635890988556504	56.08384114515759	15.584777780156877	0.5184710368835389	0.5019627073687273	0.14204986538830977	0.15056075691136359	0.5233794099795689	0.024472220551310188	6.375471677869608e-05	34.883037265720915	41.37673921309934	False
Rufy4	1.3196766798797357	1.3726100669753742	1.6947262917681756	0.39563873626373625	0.5253692435575741	0.02819530892687745	0.6426674253796119	1.0488765971870748	3.5422666872166526	1.0493067311882642	0.5916666666666667	0.41666666666666663	0.2624375357110435	0.1848504824164182	0.4684785884544782	0.9376872882878002	NA	NA	NA	False
Cxcr2	0.07703592171309659	0.0	0.26451861239441055	NA	NA	NA	NA	0.0746079032628072	2.5858074921063356	1.3892650073585577	NA	NA	NA	NA	0.1111111111111111	0.7058855435655149	NA	NA	NA	True
Arpc2	290.0121171163725	1.042167035668894	0.8642256746656038	0.6942550505050507	0.5068452380952381	0.29759520828442887	0.9110721212260928	149.70705689520807	1.1465918831157815	0.6496425604767055	NA	NA	NA	NA	0.5352112676056338	0.5916969399365688	0.0005535968462898425	177.19180135747425	129.63392891714852	True
Gpbar1	1.6155105344649052	0.2892526934920284	0.15236969987273122	NA	NA	NA	NA	1.2357500821909873	1.7407657565093932	0.12993881586570052	NA	NA	NA	NA	0.6857142857142857	0.04145307369581756	NA	NA	NA	False
Aamp	305.0201702329017	70.64015537035941	58.004949763701575	0.5568242518039624	0.5416830982011996	1.9442320483554742e-14	2.6727494781078135e-13	297.8971706877165	72.93474345907786	16.83684010122801	0.569582927631514	0.5532901039768159	3.110056341226921e-06	0.0003970764328744963	0.5496616310069041	2.814749294190539e-08	0.01793844885154324	298.3668845778076	297.5541212174252	False
Pnkd	36.80248305021753	10.554945263509897	10.428750063740338	0.5057814308902087	0.5093913543673332	0.970150374155889	0.5193338509278208	21.042625636241397	5.19011954499338	0.8901300352244761	0.650338395315708	0.5028391202659392	0.34247099841986783	0.7358788008568806	0.5080574056959537	0.15256669844864212	0.08035286331749925	20.033182715038947	21.779859230378012	True
Tmbim1	33.84283690838036	4.151816640264345	4.223022135359258	0.49879953022875817	0.4807043502579927	0.9572596133402725	0.9585479744096982	19.185026404252312	29.25617642178331	10.548533902772517	0.5835850091139093	0.49056291331726937	0.6680831862880011	0.09574086720753934	0.5071249827870292	0.31814485077286864	1.2538842691643784e-08	24.452796174106375	15.337778819527436	False
Gm216	0.977888705053227	1.9060117041480302	2.070217353001029	0.5277264071296599	0.426351116175941	0.8240980930699103	0.10074873032394126	0.6921007908044161	3.3624908284857824	0.7622573326562397	0.4871175845812185	0.5126256281407036	0.6888797607233399	0.8679394004284406	0.4788976593511886	0.3503064064304696	NA	NA	NA	False
Slc11a1	2.4720377495987202	0.04316069528261403	0.3105700270042024	NA	NA	NA	NA	1.7016539657903584	NA	NA	NA	NA	NA	NA	NA	0.050580083526832416	NA	NA	NA	True
Ctdsp1	339.8578573979683	NA	NA	NA	NA	NA	NA	254.42315979376073	NA	NA	NA	NA	NA	NA	NA	NA	0.008171192534720935	268.87141513442833	243.87106319664434	False
Mir26b	0.09735980379387889	NA	NA	NA	NA	NA	NA	0.10934125800099931	NA	NA	NA	NA	NA	NA	NA	NA	NA	NA	NA	True
Vil1	3.498150323602072	0.5114527413931675	0.4428719469379701	0.4984737484737485	0.5876623376623377	0.6358280026288411	1.0	10.903246442774371	1.6746788728466928	0.1973900924069883	NA	NA	NA	NA	0.5194805194805194	0.9308549694564746	0.24469858851029225	6.778859163887693	13.91543939926464	False
Usp37	11.241278958183061	9.891730300052856	11.476408200321771	0.47661315140229454	0.4489543825621424	0.23265833261400454	0.0018485554408962	16.108463051595134	11.98079747834748	3.3611935542198013	0.4726446077093799	0.4772291901194012	0.14916476969165857	0.7140111628844293	0.4755186017901837	0.8487857840242947	0.34153109504195034	14.988233543111447	16.92660819824052	False
Rqcd1	88.45057413462128	41.99512336873547	68.2646639772132	0.2948604591312617	0.45536910446067774	3.1278641134365257e-143	4.875890076464897e-13	47.299780114272906	39.90105049321435	23.122500307937926	0.3797351174471527	0.42914471290650086	1.9157687863531705e-11	5.1723750204540845e-12	0.3887094845114221	7.804105535460977e-12	0.00059234730576535	51.39984380771487	44.305351574118674	False
Plcd4	1.4384816966390317	0.37016522343106445	0.5000499071463227	0.5031454248366013	0.40714285714285714	0.17700136477035805	1.0	0.6967730339769118	1.4396598750525962	0.3821794161593231	NA	NA	NA	NA	0.4235294117647059	0.6497285131292747	NA	NA	NA	False
Zfp142	15.935972271982948	20.559990056559396	19.111219462558807	0.5360057543040682	0.5044407269722337	0.04466220397917196	0.6041907715884012	10.522067852826273	28.102185862488536	8.875094238834304	0.4993079351028857	0.5450911059501898	0.5868883806231635	0.05515948786933687	0.5176943766498979	0.031596130676171626	0.000993281601967813	11.483684258775135	9.819763736122065	False
Bcs1l	19.080699407483813	16.31272533176218	13.681577237175834	0.5464369327911442	0.5556489408641747	0.06697247383552088	0.00035368272052055074	13.812408916602648	14.673268326221447	4.3972915944749005	0.4802403369686471	0.6238862495755878	0.7561007380826711	0.0024163692560848606	0.5371825876662636	0.1705442446832382	0.7530583242062229	13.467119236249102	14.064586773040643	False
Rnf25	21.750810846099185	13.713624687858653	11.892819189525929	0.5467261972221675	0.5116060168465032	0.008680584092762287	0.15339631394894276	18.9213263456995	17.11696715284632	4.86311738134996	0.4989022201783425	0.46961636292736325	0.49093564239783194	0.5307221711313119	0.5200726612170754	0.8936449808548439	6.375471677869608e-05	14.97602125415112	21.802728940650578	False
Stk36	22.30455010583894	9.467992846014406	10.963511814973701	0.4551171036985253	0.4698761809593981	0.025119873506185855	0.15345385868270067	20.760528870557316	7.95153783371829	2.877841501363085	0.5185767448925342	0.37699574379736317	0.011498896152305692	0.027944840955287757	0.4592689745947434	0.0009999783535846454	0.6239887200600929	20.21560615452752	21.158506135073434	False
Ttll4	20.20513447908524	27.33007226933909	29.168879668678418	0.484336701670653	0.48356210766147345	0.23502503882482634	0.04768141478784756	18.63148929763457	57.93572027099114	17.873024146538803	0.4918895384663436	0.514043967251961	0.4463233220645685	0.5959840351902378	0.4854718981972429	0.8459852276235689	0.008905857413095441	17.328561531013882	19.583065756402483	False
Cyp27a1	4.932210654800156	10.969278063932775	9.909771255217473	0.48518985920221447	0.5535768805367893	0.8903055374433909	0.0008364726485340968	3.9194953399001027	13.35570973103767	3.4882854744008487	0.4926133289512289	0.5208129592166193	0.08294324049984753	0.3351611118115484	0.5312594678785552	0.1789304718356329	NA	NA	NA	False
Prkag3	0.5173248816071113	0.3427628103033845	0.29708334816770143	0.6472222222222223	0.4642857142857143	1.0	0.8036193847656249	0.20076879979396223	2.6878866563750123	0.4779480784008179	NA	NA	NA	NA	0.5294117647058824	0.3820973033838467	NA	NA	NA	True
Wnt6	40.87036818670464	16.342010382098643	15.404921789423911	0.5040395671589936	0.5236998048825228	1.0	0.017748532486122678	34.11362794601216	16.967657206305045	3.7452483198630335	0.6018615844657792	0.5180065499336968	0.0008741454494176165	0.43890364792574765	0.5256421503528764	0.010882712673690228	0.012860527424384528	31.760905964637864	35.83190804476866	False
Wnt10a	5.027942162182511	1.9157960804746894	2.2563529641431295	0.4997637525774927	0.4493276790647798	0.9409380458483816	0.019038067571505314	3.7953474326542116	2.8841730394364156	0.7510196087688004	0.5322222222222223	0.32564102564102565	0.8600500659085804	0.5571970939636235	0.4613583138173302	0.2916785473337946	NA	NA	NA	False
Cdk5r2	47.84351083670814	NA	NA	NA	NA	NA	NA	74.68087425565732	NA	NA	NA	NA	NA	NA	NA	NA	0.15366161307205717	67.0712530852438	80.23846275090312	False
Fev	0.26796983117167816	1.1334120424928922	0.2533581099460111	0.7951389215633995	0.7950938673341678	3.624578326366643e-07	0.002102401573210955	0.2624923341207065	2.9506852121024516	0.5718427944328098	NA	NA	NA	NA	0.7845251444837401	0.05310403033509725	NA	NA	NA	False
Cryba2	3.86878131071832	0.851236993547824	1.4437136773879085	0.28967985842985844	0.0	0.022743268128245	0.25	2.3756510217842917	1.9387041269619727	0.8222099802444609	NA	NA	NA	NA	0.38509316770186336	0.032986088349943564	NA	NA	NA	False
Ccdc108	0.5120010696914308	0.41441703449693695	0.5212269777009452	0.40302579365079366	0.5178571428571429	0.42959050784338615	0.7428293587290689	0.5127800775410872	2.547468454970796	0.34180310179697093	NA	NA	NA	NA	0.5255813953488372	0.19946342753885507	NA	NA	NA	False
Ihh	1.8176652285505697	0.3232702568780567	0.4239834336149431	NA	NA	NA	NA	1.1585404219710873	1.6722613093695327	0.3281421267616028	NA	NA	NA	NA	0.4482758620689655	0.576449009748193	NA	NA	NA	False
Nhej1	10.03045102218332	9.873683152588745	5.602988019473782	0.6480205354064161	0.6182646866715464	2.261194505088001e-12	4.357677149689568e-11	7.186784436656636	13.077532894439488	2.6153478446879763	0.5868540155444633	0.684048538165314	7.338531759756862e-05	7.95091352317353e-07	0.6346657983476183	1.5916933644567174e-09	0.6527350077298251	7.075427188684354	7.2681127638274	False
Slc23a3	0.578276822021828	0.25905913265146097	0.5535748138477786	NA	NA	NA	NA	0.2845686799382776	0.5507503427090022	1.6963734328094067	NA	NA	NA	NA	0.265625	0.018978608397265208	NA	NA	NA	False
1810031K17Rik	64.49670520366773	17.239217326701464	21.386838488166457	0.4408786868485799	0.44815823159203416	5.0167606283133665e-05	2.0056338269929484e-06	33.869264394657066	11.538326262600965	5.199836061969805	0.3542003815357054	0.31636393263568163	9.023854097690177e-05	0.0007944566262290547	0.4385395659032367	5.183078173155298e-09	0.006351655553349698	36.697067752889595	31.804014751004082	False
Fam134a	94.9093344702221	1.4072764995013205	1.1213244501057382	0.5619763814616755	0.5360267305120247	0.08932073673118932	0.6057422651905526	98.80903823410546	1.8813864272499932	0.25945882015883825	NA	NA	NA	NA	0.5541125541125541	0.3373302508854421	0.10047541936192098	103.3306478940069	95.5067390442898	False
Zfand2b	96.43099363496418	172.27487056052973	207.4667178195993	0.45138406207900633	0.4578463212725632	2.3659236183840433e-35	7.691634082632728e-24	98.83912245566478	330.29695968321226	98.42175157799322	0.48590742966478256	0.4899855359630269	0.23311537558940193	0.08221542379383094	0.4658925304046138	0.011147259151986529	0.09528379239157227	94.90605388399916	101.71158826643178	False
Abcb6	29.992315680187573	12.467271051150336	12.86000704924662	0.45723548233961253	0.506615052885856	0.014024047321200347	0.022022814537979697	27.230123245456046	42.18327256467383	12.958473403365014	0.5224794845277563	0.5215123344833792	0.004993192041544241	0.4470160119536839	0.5126455633112936	0.013914173922607305	0.27083898650117233	26.239873385769858	27.9533394351145	False
Atg9a	77.2939238019254	104.0749827548199	105.59634762552996	0.4934020468072739	0.4993907577953546	0.32281531462379337	0.4046582397948044	70.55138066302757	95.15570479765508	31.076156475662895	0.47550797395216055	0.4392907583931866	0.01694420882976352	0.025523400521240747	0.4945423674176915	0.000121645589275403	0.047803405229019914	64.23661208826566	75.16329029628069	False
Ankzf1	53.966263221810586	7.065742058310987	7.595327532260545	0.47319693583606925	0.48131670630758655	0.23995695029766106	0.886772744159541	81.99932226908508	8.558657473267393	2.190952963526182	0.5231871243234879	0.40237358101135196	0.5978724490556008	1.0	0.4956167814652474	0.6491438733151945	0.08488226760701184	86.79039242801052	78.5002260856003	False
Glb1l	4.445172497903343	0.42640382378845354	0.6138694057404799	0.337202380952381	0.42321428571428565	0.1741711472707265	0.8829959121223956	2.5370505301162045	3.1791982007314967	0.40507008948653506	NA	NA	NA	NA	0.532258064516129	0.016763341508764528	NA	NA	NA	False
Stk16	159.23540442649934	211.9675224500594	239.64084961502778	0.4837644343678877	0.42860866752471466	3.206097293125035e-05	6.462874919307759e-29	114.85345059281737	192.12975805166965	80.34596327412306	0.44605518295650814	0.47397013513180186	2.759897753624235e-05	0.004670058304254532	0.474088370988884	3.7207605089750886e-06	8.185511721175775e-08	135.2272791948019	99.97368813069373	True
Tuba4a	94.94523431444422	NA	NA	NA	NA	NA	NA	135.5246173799089	NA	NA	NA	NA	NA	NA	NA	NA	0.03354976255404862	142.7063740622671	130.27951418492808	True
Dnajb2	111.83377334002027	29.24888413243113	18.945129426796633	0.601851310060942	0.6300370824653947	6.2540686691509445e-24	2.505591745168763e-20	125.59730218910893	57.654071197582105	13.351712771998764	0.5715553895923288	0.6237663895716509	7.298099239144134e-13	9.760585348427252e-11	0.6030708422012769	1.392983869648325e-14	0.0017393952849022432	118.39145466577013	130.85999981851364	False
Ptprn	12.167183678735123	11.434872398357832	8.930179789113893	0.5644086111729512	0.5612012625632368	2.877972180830767e-05	0.0021142469554331906	12.242105123181025	25.106311666841364	8.689331579943895	0.48286684700085214	0.4805192889131399	0.07832430053537277	0.4480360288093798	0.5269694819020582	0.4486692820256084	0.7309400897600082	12.216364718913473	12.260904294837106	False
Resp18	40.4872999666949	37.1686495103309	25.82782307437742	0.5863711864296306	0.6093363607078335	2.2819445491210164e-23	2.6851189073460587e-16	29.791941986300035	49.021710341841946	13.225884276262072	0.6110784871928977	0.5254849063262419	1.040698185865446e-11	0.00020854963198594785	0.5862774519165189	5.946562893743085e-07	0.001573751170479853	34.30438172999235	26.496339926300035	False
Dnpep	327.57866364205745	266.9468450759737	270.7446943491075	0.4988256869600778	0.49723337609551604	0.8043127879287353	0.016944202826389046	224.4836312620003	245.94292313014031	82.10424325782375	0.5147613506940483	0.5077921101741151	0.5674957350154209	0.2532404131393729	0.4977392936358983	0.2338668948704439	0.14845569796097044	233.28151671511142	218.0582093018631	False
Des	122.33123508340314	1.0898508182318296	1.2481089842973092	0.43990751895163654	0.5573165869218502	0.03695490402736832	0.6057422651905526	205.28871264102696	2.4530668058952663	0.8273746423009362	NA	NA	NA	NA	0.4663865546218488	0.3860477395004689	7.577313231335904e-07	151.37955139082538	244.66057198106182	False
LOC100503248	0.0708566541237786	0.23364550208047302	0.0	NA	NA	NA	NA	0.07355804109771383	1.4257870666844965	0.13037349516230318	NA	NA	NA	NA	0.8333333333333334	0.2083649250433148	NA	NA	NA	False
Speg	106.81076270832847	41.687114411202465	77.59890305484636	0.3699799507257126	0.34782936048033297	3.0517896899785195e-81	2.3825784067776224e-98	98.57094657787121	176.15460321560963	81.79987404400417	0.39635243142587795	0.41579912663201296	9.423282916767211e-49	8.346704405500451e-33	0.38034276811217865	7.285758150124904e-23	0.41253116949775026	96.49045927918485	100.09040359376579	False
Gmppa	112.14071531677924	162.10079550439926	188.29299049193727	0.46333323619744105	0.46097478972774086	3.134168124884935e-21	4.0435228356734514e-18	119.12082496280895	189.77704871441213	63.883287660345225	0.4947964555308211	0.45761339964941883	2.874681204283403e-05	0.00011446406090144482	0.4645907825886791	9.27460779865016e-09	0.00087156750527942	107.33969261262429	127.7250227466516	True
Accn4	15.007058516681289	13.329167532405068	11.14208883844177	0.546791698370229	0.5580576935122478	0.0021431254538574755	0.005366483698122487	22.231452323920273	54.94439017649868	14.484851803335937	0.5612523123773132	0.5073566397647358	1.2613971556150665e-05	0.034805587668095765	0.5512450851900393	0.0005818130807511043	0.010334496329461346	19.563209048182323	24.18016932305473	False
Chpf	108.50000762605885	2.155894915161813	2.5143526818839215	0.4338592840982547	0.4811917455276122	0.10929564898389109	0.7183188542176268	94.90755148403193	11.034687549476988	6.2441974656732775	0.3841788625558006	0.4417021881216255	2.5771526916425596e-05	0.015730410669211423	0.429796355841372	9.737210123897464e-05	0.0006003943006686959	87.18314779774416	100.54896990660161	False
Tmem198	7.010249076495194	3.468996982937426	0.94371688535314	0.823481156021917	0.7707376605140881	3.8140739456678416e-20	8.738435036823507e-14	10.367120838640052	5.496667689745707	0.49173143484687637	0.7886111111111112	0.6228070175438596	1.396871811314003e-06	0.2649308964610099	0.7802989855846236	2.969226334746167e-06	0.009001721308942928	11.142487508246957	9.800841810275454	False
Obsl1	41.45406274667395	10.81336449190541	14.224783536162816	0.43891858787865673	0.42295430000644363	9.979002071916868e-05	6.368306600214106e-05	34.661295355784155	49.870857094175705	17.067967019385875	0.4198343021000274	0.4509851520644842	1.244252499264314e-06	0.001759665506158196	0.4345858108397143	2.3829918120605686e-06	0.00012615644877488375	27.264053723397808	40.063775199661805	False
Inha	13.49861326552736	0.356045037011058	0.4704650632708703	0.23295454545454547	0.6670100732600732	0.024306510109454393	0.4050322461407632	12.354972297098767	1.92281670293369	0.10468849957888027	NA	NA	NA	NA	0.4520547945205479	0.961637098857228	0.058582442071082964	11.995917385103322	12.617203412601059	False
Stk11ip	11.870674457877666	6.053725096020647	4.701762568042039	0.5356255482005514	0.5836394838554438	0.4801066975662292	2.9298223370932434e-05	10.956629732613285	7.197855152917743	1.8566478334022798	0.5592450237670826	0.5686307519640853	0.027152590737646098	0.2323004642847387	0.5645597913820937	0.19361941713715872	1.0	10.81247714811781	11.061909710053797	False
Slc4a3	46.2961214305425	40.78142585065058	38.39195505212166	0.5118231904347685	0.5230100114065455	0.03243719152640652	0.00907026867197085	58.831216251138095	49.98707166703943	13.96846483389983	0.5256061711656347	0.5081960830138521	0.12982081775434848	0.33613631867569116	0.52024582160703	0.19808250625371768	0.002093857495453354	52.53699168026211	63.42812183660935	False
LOC620079	0.01642352389175647	NA	NA	NA	NA	NA	NA	0.07651722588897585	NA	NA	NA	NA	NA	NA	NA	NA	NA	NA	NA	True
Epha4	12.799763237986722	3.693218955806692	4.783430585560654	0.4719506025656133	0.38626012635608575	0.5997388497768674	0.0001793417500858443	19.204541497174713	6.647646646097395	3.588259159499497	0.3907433421290235	0.4480880230880232	0.0011089342515485845	0.06210676585298901	0.4279410792067046	0.001302817819529393	0.32869189507419727	20.543652466029727	18.22653910419071	False
Pax3	11.208800246341434	0.8163345135167945	0.5663441069856856	0.4857638888888889	0.601984126984127	0.4050322461407632	0.2067368418083923	15.406729386691852	3.310791193162331	0.8981347896536255	0.8039215686274509	0.49642857142857144	0.035698138177394874	0.8555355519056318	0.5941176470588235	0.1495081678121686	0.7336930990402288	13.751684930461144	16.615469719894065	False
Sgpp2	0.4180456979803484	0.6469430041548306	0.23453992086119516	0.8534136546184738	0.7438484246220229	0.05737304687500002	0.02753315582958749	0.21492277710203128	2.9957178065789383	0.33021300878801296	NA	NA	NA	NA	0.6985714285714285	0.12496523231047198	NA	NA	NA	True
Farsb	73.3228294081287	49.739833090192924	66.57903023157971	0.4278601021111833	0.41873922325502794	2.609465184687629e-21	2.1078714334216735e-26	56.401638964339114	52.57714611317291	24.270007992105178	0.4243730492119438	0.4617135908967327	1.0491993515232304e-06	0.021704855690966997	0.4353198221954344	3.3750883152559237e-07	0.6686402249828227	56.43665330547087	56.376066692726006	False
Mogat1	0.15433086172471192	NA	NA	NA	NA	NA	NA	0.17035569790963268	NA	NA	NA	NA	NA	NA	NA	NA	NA	NA	NA	False
Utp14b	2.1778067094044915	NA	NA	NA	NA	NA	NA	2.0592607864460066	0.8228566132196089	0.0	NA	NA	NA	NA	NA	NA	NA	NA	NA	False
Acsl3	6.487220085424621	3.2758257865849694	1.8881533592141435	0.5366768571227775	0.6975339674804962	0.1518944394704251	6.480758905950969e-09	15.913692909140522	16.12372199398072	3.890933393634023	0.63095235414076	0.5051767676767677	0.004997710263304788	0.05976798194970604	0.6113256113256114	0.0019335049596254715	0.9854065174980233	14.906003066844514	16.64964616474997	True
Kcne4	0.276924238378716	0.25793503134370116	0.2826720069073536	NA	NA	NA	NA	0.8390216336000093	2.704116382285916	0.5051594661989991	NA	NA	NA	NA	0.4791666666666667	0.3015764003254495	NA	NA	NA	False
Scg2	0.901655758832365	0.19489014466774152	0.3741791517644392	NA	NA	NA	NA	1.1856488554922044	3.681239482323051	0.6625126647352639	NA	NA	NA	NA	0.4915254237288136	0.16154708452401395	NA	NA	NA	False
Ap1s3	0.15734108728043286	0.3729655300362647	0.10660678796787354	NA	NA	NA	NA	1.3687538972348388	6.304190803025283	0.0	NA	NA	NA	NA	0.904096451568708	2.4860460592553448e-06	NA	NA	NA	True
Wdfy1	13.210857791630351	8.805916267743514	31.484642649996424	0.2299072856722908	0.21454721750519865	2.5079945804599654e-117	1.4903578611352604e-139	9.439271694417085	14.024227990710164	13.399684236332673	0.2411476783174344	0.3276304395934385	1.1996785486131411e-39	1.1614505986180467e-18	0.2320509450072893	4.81728373002021e-19	0.8865495036471523	9.298503768419051	9.54207973025834	True
Mrpl44	56.60253221440034	36.76467794414815	34.039954633472	0.5083095745780084	0.518829086372789	0.16183667628446743	0.0010956092059003725	34.01698919875088	32.73167039100242	12.846202300180005	0.4925015265166401	0.4378217409638403	0.0159379456407137	8.73669055030251e-05	0.505241858370502	0.007229027425340398	0.2904050131707784	35.431278574646974	32.98408122759079	False
Serpine2	43.612077383918056	22.63934541462683	41.12686695927216	0.3408009231266029	0.362541844826636	1.9818957744511486e-46	5.011442016291351e-44	66.43459634463908	17.30943061772024	10.402059264534758	0.34012734784005594	0.3760372430380432	3.2569062502317166e-09	1.9027788145337062e-07	0.3692831430782989	7.730620680954706e-13	0.00023305379005914072	79.74584797740569	56.71289571396676	True
Fam124b	0.08828912850703646	0.03613598230319686	0.20314174801048565	NA	NA	NA	NA	0.06773857107024468	3.048538123460561	0.0	NA	NA	NA	NA	0.4166666666666667	0.06943378361486817	NA	NA	NA	False
Cul3	3.826750147996685	0.09583904887099921	0.3470206096982969	NA	NA	NA	NA	8.258088705893396	1.9255733440000429	0.3426363581691357	NA	NA	NA	NA	0.35294117647058826	0.9601228358743024	0.20622580768472354	7.8865753554389775	8.529418680944374	True
Dock10	0.5991711235236264	0.5589429427577008	0.484616435992458	0.5245527411087073	0.5390452664593635	0.8829959121223956	0.8714146793645341	1.0778919793181285	9.470897389144236	2.884561294655785	0.5692298929141035	0.5818181818181819	0.30488519070227554	0.16864291143970345	0.5565642458100559	0.012944245954349287	NA	NA	NA	False
9430031J16Rik	0.426465285050843	0.13589547981948655	0.33546351423023224	NA	NA	NA	NA	0.048719032367979226	NA	NA	NA	NA	NA	NA	NA	0.2723386763533288	NA	NA	NA	False
Irs1	5.083141251172409	1.8989334822802673	1.580284575528139	0.5234308143547274	0.5753050926689764	0.7326840935910409	0.15061414693468894	4.476014118247607	2.012226749367212	1.9293780146234634	0.16818181818181818	0.5576923076923077	0.0008213953115046025	0.9999999999999999	0.5043478260869565	0.04245250152326704	NA	NA	NA	False
Rhbdd1	2.057040004810007	1.3212022450674417	1.2998380644056955	0.4924836522322752	0.5626369699731528	0.3261341711919833	0.24488359344375718	4.521306866061561	3.672705292276212	0.6168455307650463	0.6301114827201784	0.5384615384615384	0.18774155899882303	0.38331031799316395	0.5364820281298838	0.1906475117336067	NA	NA	NA	False
Col4a4	0.07323122010372987	0.13389977889940088	0.10377057737503015	NA	NA	NA	NA	0.09496091365563204	1.2108552961007142	0.6518516432593305	NA	NA	NA	NA	0.5714285714285714	0.40512794282531656	NA	NA	NA	False
Col4a3	0.05684334816379538	0.3074700044101283	0.04588778370215663	NA	NA	NA	NA	0.054533125602346535	1.919940136372497	0.3356019569170447	NA	NA	NA	NA	0.8259355961705831	0.4274770711925526	NA	NA	NA	False
Mff	15.64131050343822	28.742504112344886	16.855242373120454	0.5801562031773463	0.5996305758930064	2.989018930055507e-22	6.697419876192737e-45	30.71726062712457	42.72420729975098	19.077974433343762	0.415798199547942	0.5197013392212306	0.0076786649162161585	0.2827899840023352	0.5820802785605811	0.3704333490838455	0.13651192340051566	31.72871437435816	29.978558452178696	True
Tm4sf20	0.00471403191557853	NA	NA	NA	NA	NA	NA	0.2573146604394074	1.4673653646575446	0.0	NA	NA	NA	NA	NA	NA	NA	NA	NA	False
Agfg1	8.703534376684678	4.462151131927868	3.2676374448348993	0.6006860664765509	0.5597205516141485	0.0006616122183623738	0.016422821754625998	15.313971476892863	7.585647026820834	2.7664197907097052	0.5770809108863334	0.5939359658807664	0.8755811728893375	0.7248543669717574	0.5596051943792472	0.9841108296038305	0.4104478863572536	14.94706368665168	15.58193784055216	False
Slc19a3	0.025817946000608487	0.1037419531700624	0.09426833705842202	NA	NA	NA	NA	0.039310909461053395	2.6496403435401703	0.0	NA	NA	NA	NA	NA	0.9543123022472436	NA	NA	NA	False
Ccl20	0.0	NA	NA	NA	NA	NA	NA	0.023108894323522075	NA	NA	NA	NA	NA	NA	NA	NA	NA	NA	NA	False
Wdr69	0.051096522755135564	NA	NA	NA	NA	NA	NA	0.03214738672663876	NA	NA	NA	NA	NA	NA	NA	NA	NA	NA	NA	False
Sphkap	0.19997173747269473	0.19055854585381113	0.2070918123176209	NA	NA	NA	NA	0.09832442634256941	3.228714658924044	0.221611801379795	NA	NA	NA	NA	0.5331998665332	0.3718329349418911	NA	NA	NA	False
Pid1	2.3836527906939806	1.6882305942601445	1.1757111153561028	0.5892802959379096	0.6109934101809836	0.2211160191629953	0.02479353633964364	6.974111884895935	2.7381932117557097	0.3702616413650735	NA	NA	NA	NA	0.5859633953019167	0.009458308082064841	0.328658518358773	6.718822990955538	7.160558829908584	False
Dner	3.6427674319084398	1.9178723315050386	1.6582615828558058	0.5567005224789237	0.5442872972632791	0.465508998267694	0.465508998267694	4.316646009174667	2.8620916593231027	0.8697563924541323	NA	NA	NA	NA	0.5366568914956011	0.5743582167885148	NA	NA	NA	False
Trip12	22.55459119092109	1.85956709064909	1.9686951250691767	0.4574381078691424	0.5561021229914251	0.16339823196740452	0.39298755462020835	28.47460614605206	8.152157233152764	3.7269739055236104	0.32859397546897545	0.5758416186987616	2.3882134470982453e-06	0.9999999999999997	0.43613138686131386	0.13944482456826554	0.19405449634919514	27.012176618243675	29.542672655125568	True
Fbxo36	11.968975049380864	20.540297070935136	14.56187164896874	0.5595772444561191	0.6144979192928439	4.8985524049942165e-06	3.3802182852464673e-16	9.692459801419687	26.02290024470277	5.89085095529218	0.5439818734408924	0.5584473870797823	0.006766109126956417	0.3513486397278854	0.573513348644541	0.0009695098173107316	0.08162647903808214	8.560019248196818	10.519523126807192	False
Slc16a14	0.18649774321668064	0.4015085981876939	0.24503115030540906	0.59375	0.715625	0.5571970939636235	0.16863754391670221	0.04525827342525432	2.1002095726034127	0.22851812717530273	NA	NA	NA	NA	0.625	0.09659671587494434	NA	NA	NA	False
A530032D15Rik	0.002367649169095306	NA	NA	NA	NA	NA	NA	0.0	NA	NA	NA	NA	NA	NA	NA	NA	NA	NA	NA	False
Gm7609	0.0018132914436898443	NA	NA	NA	NA	NA	NA	0.0	NA	NA	NA	NA	NA	NA	NA	NA	NA	NA	NA	False
C130026I21Rik	0.05096986725139855	NA	NA	NA	NA	NA	NA	0.013012346876428603	NA	NA	NA	NA	NA	NA	NA	NA	NA	NA	NA	True
Sp110	0.10710156991139613	NA	NA	NA	NA	NA	NA	0.12383749831108624	NA	NA	NA	NA	NA	NA	NA	NA	NA	NA	NA	True
Sp140	0.30198188975248536	NA	NA	NA	NA	NA	NA	0.16929624217889325	NA	NA	NA	NA	NA	NA	NA	NA	NA	NA	NA	True
Sp100	0.3062286352007774	0.06929153918986554	0.07842042198279836	NA	NA	NA	NA	0.19236455650567147	NA	NA	NA	NA	NA	NA	NA	0.9607056529226892	NA	NA	NA	True
A630001G21Rik	0.7544437542375438	1.5001797764824234	0.17838550993387248	0.8991101429679016	0.9503401360544218	5.762323641301723e-16	2.45797764364397e-08	0.8625389743278894	5.816747138012466	0.6043644701759753	0.8328798185941043	0.8137566137566137	3.3856859533720747e-06	0.00011222142620681548	0.8613328851163964	6.109779398051253e-08	NA	NA	NA	False
Cab39	22.748202994557055	0.462555733837859	0.5701919212584609	0.3916937229437229	0.6083333333333334	0.291215236545895	0.6358280026288411	20.568224166490882	1.3583161228583147	1.443746021646181	NA	NA	NA	NA	0.4174757281553398	0.09272042882884972	0.005745254097337404	18.411995139334977	22.1429981750879	True
Itm2c	420.8127104318641	581.6922988942265	679.7520796719482	0.4650485369217939	0.45934523683454953	7.380876490144757e-58	3.0901534039030424e-66	348.2541369209461	952.7034015011284	328.45324771703076	0.45437674906377284	0.4652273618687368	1.3982410698807475e-36	2.6441211733916387e-18	0.4637239724696248	3.541183149101869e-21	0.025165839759340062	330.2402065237113	361.4103782222977	False
4933407L21Rik	0.3283399753769117	0.7495704365444112	0.8888971438637308	0.4764352582032519	0.4407703554054811	0.6062959376939656	0.4407990673425962	0.2187717588862337	2.140845858452019	1.093285747729445	NA	NA	NA	NA	0.4536007292616226	0.44187039525685146	NA	NA	NA	False
Gpr55	0.0	NA	NA	NA	NA	NA	NA	0.06696576847768064	NA	NA	NA	NA	NA	NA	NA	NA	NA	NA	NA	False
Spata3	0.02002357839363456	0.08098829602984978	0.08632139056522806	NA	NA	NA	NA	0.005413781842782042	NA	NA	NA	NA	NA	NA	NA	0.9797142394242622	NA	NA	NA	False
2810459M11Rik	5.73332866098546	3.847295238916521	3.88457936618578	0.4785753591782914	0.5118479669199869	0.8783505331316037	0.7155770633262097	4.67955981051733	4.658998269450574	2.144337840691375	0.428705639839243	0.47425583675583677	0.6109736899560243	0.668284996718807	0.4949093421216548	0.3617019790483673	NA	NA	NA	False
Psmd1	437.6905696693195	414.0905469395311	413.68360112382254	0.49977357089196245	0.4990512742864768	0.9226951130617457	0.6750335799750355	441.82276277502035	591.6772419103193	171.86634445674127	0.5277369059837241	0.5224317913370972	0.0024481929539173957	9.859041252522154e-06	0.5048361011911786	8.139285756907963e-07	0.5932694824142299	437.69731250803187	444.83573207113534	True
Htr2b	0.04340667066986593	0.14072808238347168	0.13651378493522245	NA	NA	NA	NA	0.12061584570306415	4.14466006632966	0.38492215369751887	NA	NA	NA	NA	0.5714285714285714	0.2651496088554808	NA	NA	NA	True
Armc9	21.135674436601036	5.739498975471802	6.190093391819179	0.5326640786895076	0.45126670679586744	0.28353629802752545	0.005955402158429532	19.978469297637382	6.674627311532954	2.106247499140995	0.5727453261654718	0.49641544569269264	0.938165341948014	0.7807391284762684	0.4866940308680308	0.6706694522148386	0.0002650384654985906	18.43666171694322	21.104508541964574	False
B3gnt7	13.170077531183004	3.688588715188719	5.807592416592179	0.39408776450750366	0.3924070083618351	3.793771210403711e-05	5.5377272163995e-07	7.334025408695971	4.678082512137528	1.9174185156723436	0.35486111111111107	0.44430641821946165	0.0016005802102081268	0.03695490402736832	0.38028169014084506	3.9663085419991884e-05	0.049048535398458645	7.953631434142022	6.881504154156722	True
Ncl	628.6564899460408	34.295048196408686	55.040642597690635	0.45412648281836776	0.34610902106941194	1.527988557395269e-10	9.739780056212027e-96	1103.2147745313773	45.75194301408263	22.05872430921745	0.3750175030808234	0.41464530716808257	2.1011165512177315e-17	2.0438871432699764e-07	0.38790460084764256	1.914413627698963e-09	0.36815808858901256	1040.2288862147714	1149.215704200808	True
Snora75	0.009372154149651948	NA	NA	NA	NA	NA	NA	0.010345324126091418	NA	NA	NA	NA	NA	NA	NA	NA	NA	NA	NA	False
Snord82	0.8124361586953409	NA	NA	NA	NA	NA	NA	0.5961455771355225	NA	NA	NA	NA	NA	NA	NA	NA	NA	NA	NA	True
C130036L24Rik	8.761336245886767	8.884956575422349	8.467802409809462	0.526387574799899	0.48496140925220077	0.22254728706299268	0.7641837385972883	12.555950733080026	15.777801789223377	3.7507440672300323	0.5133255065368069	0.567357910906298	0.306799176165244	0.0021637433861242147	0.5222332015810277	0.06263527857546898	0.002145827725453954	10.775373944448484	13.856371983204175	False
Nmur1	0.002367649169095306	NA	NA	NA	NA	NA	NA	0.0	NA	NA	NA	NA	NA	NA	NA	NA	NA	NA	NA	False
1700019O17Rik	0.002299478993247626	0.0	0.19585808296446422	NA	NA	NA	NA	0.0	NA	NA	NA	NA	NA	NA	NA	NA	NA	NA	NA	False
Ptma	15.531808519901825	NA	NA	NA	NA	NA	NA	22.162531320260634	NA	NA	NA	NA	NA	NA	NA	NA	0.24469858851029225	18.17590815233811	25.074110038406303	True
Pde6d	87.55666677444778	NA	NA	NA	NA	NA	NA	67.23397487774929	NA	NA	NA	NA	NA	NA	NA	NA	0.38194337454218963	70.31138701341959	64.9864266887766	False
Cops7b	48.700992989142485	2.5600805425980635	2.5803393144687146	0.5692579233072628	0.4526763273464648	0.09447453522193151	0.2457503014628362	39.60188859981306	5.878645457701524	0.9154343412930279	0.6739046814898209	0.6859217171717171	0.002642492895772541	0.01685819004428111	0.5458515283842795	0.00015687878032558128	0.5682120899921983	39.45155057369049	39.71168603462165	False
Nppc	0.3849925058198763	0.16273556912082268	0.03464576959493277	NA	NA	NA	NA	0.44914817658550305	NA	NA	NA	NA	NA	NA	NA	0.2738934771718887	NA	NA	NA	False
Dis3l2	61.864135495155	1.4816779578356687	1.7118742354508307	0.42585227272727266	0.5077557632584806	0.29973169689703044	0.938165341948014	101.56348986353566	2.38754666808178	0.49665200093487727	NA	NA	NA	NA	0.4761904761904762	0.577520048110728	0.00015980784205624386	91.40897680317116	108.97970726717264	False
Alpi	0.0	NA	NA	NA	NA	NA	NA	0.005672408365391043	NA	NA	NA	NA	NA	NA	NA	NA	NA	NA	NA	False
Ecel1	20.485199226657457	8.480877733104665	6.931085851011836	0.5589452361637612	0.5320730569067815	0.0006799467411883068	0.08770039133250178	25.5885959175169	8.919659916482997	2.032258706894609	0.5577052827052826	0.5953511357923124	1.0	0.0037314457550981714	0.5519399249061326	0.00652963762951583	0.01847732256792577	22.434875055007264	27.89187519912507	True
1700027L20Rik	1.1452331721006572	0.16057130492378144	0.23501647114044957	NA	NA	NA	NA	1.2394211878447752	4.204294773181193	1.7759516586544246	0.5174851190476191	0.5881118881118881	0.5681724128491655	0.5113757815852297	0.4774774774774775	0.9370048666438364	NA	NA	NA	False
Chrnd	2.985994527619818	1.0079609900050652	0.920866068251974	0.49389936825794145	0.6891402714932127	1.0	0.18392482137699037	2.4091230156663737	2.622585539806407	0.7747904577741012	0.537037037037037	0.46759259259259256	0.8600500659085804	0.9999999999999994	0.5273972602739726	0.9431842090362176	NA	NA	NA	True
Chrng	12.276937094386506	1.8645746243176582	2.809104312574191	0.43041377406098885	0.3574321016285302	0.00763047324069661	0.005925206606743153	9.52061473980517	2.3340237301520186	0.8780355884461963	NA	NA	NA	NA	0.4069119286510591	0.07559056565162968	0.26925026309773425	8.705198880581692	10.116143176316688	True
Eif4e2	415.4119548235685	11.828884607736647	12.171158353705941	0.48451013019302924	0.5016342531157582	0.5170767404494535	0.6736575153491208	389.1512537663014	14.599301803895798	4.871778988183863	0.458747062347226	0.5403560130067845	0.42535122801460085	0.17344255582157372	0.5007604562737643	0.6518623489520143	9.241412288289852e-08	458.29864574189594	338.65034951446256	True
Efhd1	0.11192174348199235	0.052280281321865574	0.150352163598775	NA	NA	NA	NA	0.08608782433272294	2.0146981830798687	0.2723957344309832	NA	NA	NA	NA	0.3333333333333333	0.6333441353917699	NA	NA	NA	False
Gigyf2	19.392340521496244	4.232056302025556	5.402339873363376	0.4382511481044795	0.44433823616634366	0.0031990903926597315	0.05658602421212797	15.277235047911303	2.8276420772809705	5.806877705917856	0.3363864462548672	0.2099454365079365	1.3947874817392731e-18	6.404555406738943e-15	0.3665015758667267	1.827786684060884e-07	0.08961598601489507	13.968856824378353	16.232792177457835	False
Kcnj13	0.028721432306320627	NA	NA	NA	NA	NA	NA	0.20061700650732792	2.9573126119564788	0.0	NA	NA	NA	NA	NA	NA	NA	NA	NA	False
3110079O15Rik	1.7008152248300694	1.1297523052351415	0.8197646308045473	0.5733630952380953	0.22222222222222224	0.03418672834773911	1.0	1.8972176310296525	4.3733721480689915	1.1986625671716087	0.5	0.397463768115942	0.5681724128491655	0.4798876616983276	0.5476190476190477	0.2421731340990826	NA	NA	NA	False
Ngef	2.9202185377435566	1.6124004790023685	1.028622910445035	0.6722093351229381	0.6146175096832991	0.005161224901988029	0.06446359198949375	1.9529684074353402	3.3043460424422446	0.6976860239595881	0.5869565217391305	0.6053571428571428	0.1262894743854302	1.0	0.6046511627906976	0.2766929794128737	NA	NA	NA	False
Neu2	0.05078840038254289	0.053992197353233184	0.10122896867396707	NA	NA	NA	NA	0.03850636931632487	2.7172589441465895	0.5110445216040184	NA	NA	NA	NA	0.5555555555555556	0.3295276513240916	NA	NA	NA	False
Inpp5d	7.914549610177693	10.65901859261207	11.456136520571443	0.46826478440181984	0.4944729066975773	0.07595726793563225	0.6836344531923932	5.6185153268739	9.410415828147574	4.713389025894598	0.40804139236657694	0.3541102289449152	0.000325115740129903	0.000623248627991005	0.4674107974901117	0.00030795775553694484	0.5932634117235962	5.790602131173792	5.492833952947011	False
Atg16l1	61.78038548917091	25.365630757308416	25.73316914325969	0.4945249337767656	0.5011493216792017	0.28388804486461516	0.40613285605358146	56.40945995180678	27.97208347983004	7.107724661379587	0.485137041903154	0.5103147899321667	0.3677331940031572	0.2594575522552722	0.5034633612832665	0.3662442936286287	0.903911098561918	56.61197811175943	56.26155343049305	True
Scarna6	0.038738859248116986	NA	NA	NA	NA	NA	NA	0.0159691261099201	NA	NA	NA	NA	NA	NA	NA	NA	NA	NA	NA	True
Sag	0.7368438778014397	0.24461441707247322	0.0	NA	NA	NA	NA	0.6948286982046167	3.325094423221098	0.1863279602314756	NA	NA	NA	NA	0.9375	0.0048994046782549535	NA	NA	NA	False
Dgkd	43.88297359002695	1.7280157900267974	2.0428070836906107	0.3961467698473897	0.45163358426374506	0.09408333024523295	0.5139096358872847	39.053038503032745	2.921291950041627	0.6406672859271355	NA	NA	NA	NA	0.4920366156939521	0.8481988737554818	0.7227019576905256	39.794733327307966	38.51135127182051	False
Usp40	74.4954987097276	18.583708986933978	16.306817619168797	0.5252333268881817	0.5446586360512563	0.0104736329618003	0.030933533243622365	65.02753249496574	12.318079017752886	3.233716895883277	0.5226488816139848	0.5288254458991302	0.37307139305188497	0.13872821933557075	0.531670403587444	0.10029866179212388	0.6474691235078518	65.98077474718993	64.33134433322904	False
Ugt1a10	2.0361371101355763	NA	NA	NA	NA	NA	NA	2.4207771112707106	NA	NA	NA	NA	NA	NA	NA	NA	NA	NA	NA	False
Ugt1a9	2.0361371101355763	NA	NA	NA	NA	NA	NA	2.4207771112707106	NA	NA	NA	NA	NA	NA	NA	NA	NA	NA	NA	True
Ugt1a7c	2.053176610191416	0.07227196460639372	0.14734182452924208	NA	NA	NA	NA	2.422720727885647	NA	NA	NA	NA	NA	NA	NA	0.6727133003557944	NA	NA	NA	True
Ugt1a6b	2.0361371101355763	NA	NA	NA	NA	NA	NA	2.4207771112707106	NA	NA	NA	NA	NA	NA	NA	NA	NA	NA	NA	True
Ugt1a6a	2.040139420225911	NA	NA	NA	NA	NA	NA	2.4207771112707106	NA	NA	NA	NA	NA	NA	NA	NA	NA	NA	NA	True
Ugt1a5	2.0361371101355763	NA	NA	NA	NA	NA	NA	2.4207771112707106	NA	NA	NA	NA	NA	NA	NA	NA	NA	NA	NA	True
Ugt1a2	2.0361371101355763	NA	NA	NA	NA	NA	NA	2.4207771112707106	NA	NA	NA	NA	NA	NA	NA	NA	NA	NA	NA	True
Dnajb3	2.04300820282126	NA	NA	NA	NA	NA	NA	5.038094242152027	NA	NA	NA	NA	NA	NA	NA	NA	0.3838264822140661	5.510846137789329	4.692826003765235	False
Ugt1a1	2.0361371101355763	NA	NA	NA	NA	NA	NA	2.4207771112707106	NA	NA	NA	NA	NA	NA	NA	NA	NA	NA	NA	False
Heatr7b1	1.1612811834833727	NA	NA	NA	NA	NA	NA	3.0939090651908154	NA	NA	NA	NA	NA	NA	NA	NA	NA	NA	NA	False
Hjurp	317.88429550750635	NA	NA	NA	NA	NA	NA	349.03701814776474	NA	NA	NA	NA	NA	NA	NA	NA	0.5657344528035343	360.80892124702336	340.43956082808177	False
A730008H23Rik	18.787700957543084	NA	NA	NA	NA	NA	NA	6.434340372943824	NA	NA	NA	NA	NA	NA	NA	NA	0.5412476818105113	6.632411921943429	6.289681376483439	True
Trpm8	0.02064245782232	0.03464576959493277	0.19353139054043403	NA	NA	NA	NA	0.01008641783686807	NA	NA	NA	NA	NA	NA	NA	0.09701947480732002	NA	NA	NA	False
Spp2	9.287452609069634	0.0	0.5179283433913683	NA	NA	NA	NA	6.4685154817494315	NA	NA	NA	NA	NA	NA	NA	NA	3.455690944907406e-05	7.298238177567169	5.862538231994905	False
Glrp1	0.013258968035269821	0.39171616592892844	0.0	NA	NA	NA	NA	0.033782516658210214	NA	NA	NA	NA	NA	NA	NA	NA	NA	NA	NA	False
LOC100503197	0.012205700836532982	0.1458693271118846	0.04846462650488533	NA	NA	NA	NA	0.012568595935041477	2.379775864060572	0.0	NA	NA	NA	NA	NA	0.5300391188781889	NA	NA	NA	False
Arl4c	75.3336511314359	21.481880615553614	20.15281846718647	0.5007470808551062	0.5206754520755242	0.8008212818565267	0.0006235193241619012	69.68288547678753	19.985255580452744	5.4921311401677695	0.5216312714919527	0.5057387579300384	0.4674190590097214	0.41321491716584313	0.5190303579519709	0.5095769555765277	0.07909543828691991	69.05433995863126	70.14193557431737	True
Sh3bp4	20.065020182172077	20.445375818875895	20.576818177449677	0.519120777776553	0.48726506326957086	0.43442244428148985	0.21714585882596732	13.296660735086597	23.619976835626314	6.062706690737195	0.49234261141376123	0.5302220672959388	0.999999999998966	0.3134377550087918	0.4996643221786166	0.490311044969308	0.7227019576905256	13.247092040727843	13.332862590517152	False
Agap1	46.45271661052072	43.607076898259606	23.767018200703607	0.6561087483488807	0.6434837301615663	1.265888300827249e-55	5.156152615840611e-61	69.31410733616309	53.98257845347537	8.989866380895831	0.6686233587151512	0.6480085853999893	3.9736166309239265e-22	1.8738423565928845e-12	0.6461250715594604	4.683420312855578e-19	0.10123514807928125	70.1351563118255	68.71446482584787	False
4933400F21Rik	0.026579739222417763	NA	NA	NA	NA	NA	NA	0.03615391020374905	1.5075894577866435	3.3792618955340927	NA	NA	NA	NA	NA	0.6664197354035052	NA	NA	NA	True
Gbx2	1.322827677208267	0.5784260544855968	0.3683876853999179	0.46259561967597124	0.6354166666666667	0.4176921908365324	0.08069046775199244	1.1239455170388968	3.200847610982709	0.25987763173140105	NA	NA	NA	NA	0.6096608929007075	0.2285304722387621	NA	NA	NA	False
Asb18	0.018240315714044202	0.2023343487661527	0.03921021099139918	NA	NA	NA	NA	0.009362873313561223	NA	NA	NA	NA	NA	NA	NA	0.25613793646647026	NA	NA	NA	False
Iqca	0.28487919969322373	0.08995950895559056	0.4423337831818369	NA	NA	NA	NA	0.12293138016751039	1.0872730226649256	1.050474791517354	NA	NA	NA	NA	0.15384615384615385	0.0008088328222614682	NA	NA	NA	False
Cxcr7	4.430037027924408	5.8194846835641325	5.760462008917474	0.5179113913308346	0.4877008405652181	0.5288589207117474	0.4050851902955524	7.376531881638397	7.255473688358343	2.007395112048891	0.5780132476249179	0.5231150793650793	0.08755276689017019	0.8340810393049434	0.5062521618817019	0.4939891307421504	0.21289867673919827	6.642950560957433	7.912293520337979	False
Cops8	140.16084023394993	5.59012142442173	4.735546845019422	0.4966163120424223	0.574827041277889	0.5169386991333562	0.0007193297121168012	96.01827107555063	3.0278186708851726	0.7758073282526126	NA	NA	NA	NA	0.5402100182624575	0.31517151848071073	0.5412476818105113	95.45227978325451	96.43163550250848	True
Mlph	1.1445425403309648	0.6928823007021728	2.1998329285904012	0.2630722379938252	0.2789241298151598	2.2780729322301893e-07	1.8890284038209296e-09	0.5802922852526724	1.7873697082456401	1.1806562866060266	0.3509358680983395	0.21296296296296294	0.20048842206597323	0.035698138177394874	0.26946185573706605	0.005062480288988565	NA	NA	NA	False
Prlh	0.01825897870000703	0.22865214655563468	0.03165860530144903	NA	NA	NA	NA	0.037110412786562526	1.9490902214084416	0.43152101032490914	NA	NA	NA	NA	0.7857142857142857	0.2657345286419439	NA	NA	NA	False
Rab17	2.2927099107266113	2.67839504094865	2.506762434231208	0.5182923415286033	0.5270535714285715	0.949587786852695	0.45986696097067314	2.4686166292342246	6.875704435361531	1.530642655951603	0.5973202807355649	0.6156319930909341	0.12652294497263616	0.03706676743856055	0.5384740571969641	0.006811839666652934	NA	NA	NA	False
Lrrfip1	8.774044941738003	11.066574253911222	10.362580393964526	0.49767681003053066	0.5270147947237832	0.3027863016259422	0.007756423702933755	11.429865579520884	20.14285817625183	5.069485893733742	0.44515114999926864	0.41580133698016997	0.6895757564448766	0.4992972144237626	0.5085666078687017	0.3652103940294412	0.03324598088482451	9.566098041015087	12.791044118879043	False
Rbm44	0.08348262832137386	0.24879336962946608	0.0	NA	NA	NA	NA	0.27263701994220213	7.367135333695685	0.0	NA	NA	NA	NA	1.0	0.020267076568631668	NA	NA	NA	False
Ramp1	7.655609140004316	0.46695526668569365	0.158293983199652	0.6462585034013605	0.8363095238095238	0.08715855330228804	0.0025994777679443364	5.1845793288701465	2.059564124665772	0.1790851754769557	NA	NA	NA	NA	0.7619047619047619	0.014239311424329684	0.03176214100864468	4.6926886987428	5.5438252946934945	False
Ube2f	5.275160714124902	0.15684084396559672	0.31368168793119344	NA	NA	NA	NA	13.286150998746656	0.49862655310453874	1.7751230498041624	NA	NA	NA	NA	0.2857142857142857	0.30927540294937833	0.9504113597875796	12.662428427439432	13.741678719364288	True
Scly	16.590098135012614	36.693093221983	37.87505949617973	0.4784201954135795	0.5036060563648047	0.10050215052354436	0.365069575595968	10.109009660245416	23.707178271570093	7.973952973216743	0.4431263065031044	0.44593368786648635	0.027602060130185936	0.0789809249107198	0.4913866241222548	0.03370311181631872	0.6606687325858507	10.420580650590082	9.881457813364484	True
Espnl	0.11807194325843452	0.4044631042343298	0.09754458017399219	NA	NA	NA	NA	0.0777031890720221	2.140673925521746	0.0	NA	NA	NA	NA	0.8499624906226556	0.0015642526643507508	NA	NA	NA	False
Klhl30	2.1462581594807424	2.1171061443052763	2.42537302755868	0.4770816932483838	0.45333276829663627	0.2982960474897499	0.4497860825988499	1.6128052692379915	2.901188701418516	1.2989093853924603	0.5340277777777777	0.3508771929824562	0.8854334972865137	0.002887247974285858	0.4530382072781802	0.1347475864558693	NA	NA	NA	True
Fam132b	5.159924330783076	7.1570639373302765	8.093862675252625	0.48283785191667705	0.4438859322899286	0.8847232577038109	0.011137102470751782	3.7912038672807062	9.937895833943335	2.468505106606017	0.5300343773873185	0.4709692721370004	0.025708208787726065	0.7971023348689004	0.492365073991682	0.4480065692440769	NA	NA	NA	False
Ilkap	215.35584236304092	9.535734141773776	8.980273320705239	0.5140512377127874	0.5231465655197852	0.20686979017605955	0.5789161588296313	191.94717228978925	11.901863427628992	1.9706608156887806	0.6872296598232427	0.7373789156085806	0.007929770979503037	0.35839763219162646	0.5241551939924907	0.010424186130577964	0.03264547394474244	186.02846283469705	196.2698252626096	False
Hes6	248.91231957361717	NA	NA	NA	NA	NA	NA	218.00268339111298	NA	NA	NA	NA	NA	NA	NA	NA	1.4775093528860442e-06	241.88502426849567	200.56052432336185	False
Per2	0.8700699307572637	NA	NA	NA	NA	NA	NA	0.24232193740644267	NA	NA	NA	NA	NA	NA	NA	NA	NA	NA	NA	False
Traf3ip1	8.778721618710078	5.8124122075293005	5.651497316748127	0.49171993563297917	0.5304949332136774	0.9626561112731622	0.21872525319094155	8.622381600107891	14.113578028511714	3.6162101695645172	0.5132774132774134	0.5331200071058083	0.4484013123613778	0.6033972369845343	0.5085091899251192	0.581280400533122	0.32869189507419727	8.32361104470939	8.840584814724773	False
Asb1	17.615777368735728	6.347186178660094	11.289177690638258	0.3588345642691999	0.3551162975559581	9.84910776324445e-16	2.5971590766138196e-14	13.058698355667936	7.502680634069539	3.8268248921985353	0.3632047704002899	0.41606737495560325	0.0012860379064585671	0.0005548115916218277	0.3626479826044938	4.601484062913998e-05	0.010118650322182171	14.52875631371406	11.985060521139863	False
Twist2	64.511419828507	16.708361808233633	15.7945478806502	0.5359727752800243	0.4950357670756895	0.010544138981614612	0.6681053807264749	36.13546801282083	14.790704630692217	6.7017307829258606	0.4887259864507711	0.39462169540944814	0.11307773059202905	0.026107345480806003	0.5001385425325575	0.03630477364084734	0.0007638076544701858	38.936673001200546	34.089644144903005	False
Hdac4	11.316739094639319	1.5947273969252667	1.573377327407283	0.5310982726423903	0.4868504445822994	0.4351144948923009	0.4189205249064932	9.015051198076588	2.2491311051381615	0.5098794105887653	NA	NA	NA	NA	0.5	0.6201300007606696	1.0185190402317914e-10	12.686727964515613	6.333489514722253	False
Ndufa10	811.7108718619272	418.38627780709754	141.24937175846156	0.7630291396818312	0.7339671020883842	5e-324	5e-324	598.9063704543612	609.3337598771749	50.42151713702201	0.7662230263497746	0.7701630397311239	5e-324	0.0	0.7462420958417071	6.376213726550553e-43	0.10047541936192098	554.2005913148158	631.5566585899843	True
Olfr1414	0.010243107238782979	NA	NA	NA	NA	NA	NA	0.004777694076861547	NA	NA	NA	NA	NA	NA	NA	NA	NA	NA	NA	True
Myeov2	663.0891178396947	NA	NA	NA	NA	NA	NA	546.6676986640358	NA	NA	NA	NA	NA	NA	NA	NA	0.003347163460153129	606.8403966069425	502.7213462338231	True
Otos	0.20898380820258258	0.07582346793526153	0.3840915919162945	NA	NA	NA	NA	0.16375154703598618	1.5354479488109702	0.5708188326569179	NA	NA	NA	NA	0.2702702702702703	0.9113549840076756	NA	NA	NA	False
Gpc1	289.8302077290565	63.25443401034043	63.324059371593265	0.4930466799182994	0.5042800654748801	0.48379724478322134	0.5135158411452122	368.3068843524027	71.23595773362868	26.483800742362636	0.4295845681544566	0.41910271912279345	6.476924438354562e-05	1.50652366590032e-07	0.486782149828668	2.6117201887820697e-08	0.00038743179409236916	342.18517360709967	387.3845382675115	False
Mir149	0.004557952660155423	0.0	0.19393729314214836	NA	NA	NA	NA	0.01508535497045751	NA	NA	NA	NA	NA	NA	NA	0.10397979868093388	NA	NA	NA	True
Ankmy1	0.06326596653224131	0.11924079453901189	0.11743327234016758	NA	NA	NA	NA	0.06464714017239193	2.044276651889987	0.0	NA	NA	NA	NA	0.7	0.19205598649490896	NA	NA	NA	False
Dusp28	3.668378085440374	10.479678247204337	1.9289145950568727	0.8816777221273332	0.8266081149202248	8.187705854070331e-81	1.739945638785472e-47	5.6065024510951895	23.423905215667784	2.6528119764976057	0.7794266808766519	0.7868809773088459	3.341298148357186e-20	7.065115155006409e-22	0.8103083564070375	9.993131395166846e-14	0.0029731592474467163	6.612581179422252	4.871725851755206	False
Rnpepl1	114.7352715995883	139.4447563135089	143.1000347877447	0.4943310329805418	0.49365428969220104	0.37896661097333806	0.2060884716455707	112.85983113730005	233.75397092494507	67.22407625324813	0.47781464020736475	0.4700504440245376	0.01323077625124241	0.001345778637333632	0.4907116786455512	0.00035857264524770323	0.6162445072787093	111.99932449186007	113.488291046891	False
9430060I03Rik	0.9116818141812357	3.28828780124518	0.1107798009227689	0.9703457737963544	0.9611510719444958	6.12311154515241e-38	4.709971235072483e-31	0.6952042087698135	5.841375166708274	0.03430798122417529	1.0	0.9411764705882353	1.4901161193847653e-08	1.955413608811796e-11	0.9714212226000972	2.3593674673089316e-12	NA	NA	NA	False
Capn10	32.178657650976305	53.21966393713981	61.11919340092916	0.46776607438657974	0.4671593926179642	1.0985881451335132e-08	5.425205147907963e-05	23.231775382272026	56.109902708832976	19.51977109898439	0.47022929567406335	0.4444880753802634	0.043704122642038955	0.000988736188064847	0.4645730359851456	2.1294152423744213e-05	0.5412476818105113	24.068070555456128	22.620998008598242	True
Gpr35	0.17061464608265592	0.26412449046573705	0.22688487730451196	NA	NA	NA	NA	0.16369111200630326	2.8051926024133387	0.3048390083648249	NA	NA	NA	NA	0.6166416541604135	0.011708410442899156	NA	NA	NA	False
Aqp12	0.03541007454349336	0.241427424119262	0.0	NA	NA	NA	NA	0.03020971489218792	1.3652188483003356	0.0	NA	NA	NA	NA	1.0	0.04289246074626781	NA	NA	NA	False
Kif1a	88.1987085251135	34.74620388570748	37.81141379256374	0.48621949182133634	0.4673325453764101	0.0759976125840327	0.0012046031271035708	72.31846432104705	41.597933861510924	11.48145141044264	0.5463803106704254	0.49354029875690597	0.8997988447699946	0.3646987431535362	0.48170213408040397	0.3779449805622893	0.5632620158968923	71.02699571094766	73.26167173291742	True
Agxt	0.9291897537107195	0.21681589381918115	0.0	NA	NA	NA	NA	0.522557905333342	NA	NA	NA	NA	NA	NA	NA	NA	NA	NA	NA	False
2310007B03Rik	0.46175891351178927	0.8034577214268686	0.5705793958315752	0.6020292207792207	0.5343891402714932	0.01609436003127483	0.3620317977396613	0.3592503301506349	3.403161895160829	0.5934774713020724	NA	NA	NA	NA	0.6089915815869604	0.01651237074532356	NA	NA	NA	False
Sned1	2.2540041930849246	2.11189500072439	2.1268787722084617	0.4932978882720663	0.5221328460289107	0.6189709988333176	0.9345249854170996	0.4468500266633576	2.335882428661198	0.6333439231084445	NA	NA	NA	NA	0.4866440279151849	0.9198538285811091	NA	NA	NA	False
Mterfd2	22.001662055741992	2.7529093176347126	3.2539931533791013	0.44564729386453006	0.48404180592442686	0.0508459827179923	0.6444875024764443	20.09610555518516	4.4841543100687415	1.8011587508651392	0.5023522347535505	0.5092592592592592	0.21453919400817859	0.8450189828872682	0.4546762102983232	0.11793301832336454	0.08162647903808214	18.934820289496916	20.944235243609153	False
Pask	8.780479341350201	1.986944938964047	1.4463798967322248	0.6241794889892716	0.5592440992205143	0.05716364524660181	0.12941893151575834	5.665905305471454	1.1960383209301668	0.6688219862040999	NA	NA	NA	NA	0.5681818181818182	0.4825258152853632	0.3671850283130571	5.157544159454786	6.0371802997532935	False
Ppp1r7	43.39035122286954	4.689379289679989	4.224054790998989	0.5451059339577231	0.5136959836248242	0.18509452269541385	0.9613650464434303	32.04506020008666	6.799417133359698	2.299423416370996	0.42298992673992675	0.42019400352733693	0.0196773944928659	0.1796710707946721	0.4931102362204725	0.4252990058762517	0.3341556009464166	32.81383801468412	31.483593256841303	False
Ano7	0.02511777795762062	NA	NA	NA	NA	NA	NA	0.01714010122928989	NA	NA	NA	NA	NA	NA	NA	NA	NA	NA	NA	False
Hdlbp	283.9997807240057	21.867741619798196	19.100174572447326	0.5032276182763514	0.5470504536763127	0.6323001791282108	2.10324231613076e-07	224.12536005386073	15.234774140551057	3.512707604285499	0.4809346100624296	0.4797005504646701	0.19279348843709954	0.24815974822006004	0.5366027007818053	0.10524831498291803	2.78176661866717e-10	261.73850418555907	196.65508624981146	True
Sept2	10.008368980899757	8.549496114508615	6.93000875989809	0.5204133233546392	0.5556724344323398	0.02219669392465366	0.0014190699347330416	9.329753885695725	18.67361289074177	4.877903124869443	0.5374590123610051	0.5648598222781726	0.0005258974955753045	0.008988058096974661	0.5644401521572028	0.00038324355634481697	0.023771830731060463	8.186650511934184	10.16460466428562	True
Farp2	18.91975500335908	33.63211016028431	33.32393088507719	0.49838173212977577	0.5142665088598095	0.36923511512724827	0.1314480045473387	22.926342250486336	65.25166615024234	18.22545351536544	0.51706655201801	0.5433552576897351	0.014346329489633453	0.12803853417931457	0.510210869420608	0.1807648044147979	0.8692421905545348	18.721925485027782	25.9969837084055	False
Stk25	49.83973022255417	17.900265905078584	31.03553216827336	0.3536072376579548	0.3692961123892665	1.2800178755434163e-46	5.663282945242503e-20	28.412069344890735	66.38426766667628	33.165441835933265	0.426901314160817	0.40626087700993835	7.702323299004315e-07	1.992182305442603e-06	0.4019451105782041	6.6546186091711515e-09	0.935854351951684	30.69352476801295	26.745837856093623	False
Bok	69.86048399778666	114.67691554481904	82.3604955137525	0.5893001557085162	0.5760296921403898	3.619237130350312e-62	6.228997377160674e-44	73.62296713692237	165.12030479454026	39.914199813721886	0.4887659469108054	0.5416232762550377	0.749131904673734	6.925058586340543e-05	0.5649847432892584	0.0012522652358965172	0.8434007818791152	74.65179852813867	72.87157342423643	False
Thap4	80.86304153966191	62.5712548417134	100.61213061396894	0.4235422952548924	0.2945962829651554	1.1780204709301313e-37	1.0696065716687083e-126	31.862093574225536	70.38630900231979	29.06910600252159	0.3666869557375288	0.43042578137439735	1.5071747753344462e-10	1.0692313510284808e-08	0.40011653313911133	2.1822601859359184e-08	5.908753787099296e-08	41.0647279082483	25.141068498815663	False
Atg4b	149.51213451158003	119.16669045253997	141.45843100997806	0.46632394113460623	0.44982665559796275	7.895342567158631e-11	2.0733019030471483e-25	125.97137341345592	152.4072853721345	48.12395934428077	0.4350325567012083	0.4737669376588624	0.0001275926133618215	0.16666647710758953	0.4632959644493663	1.4325659103856347e-06	7.028166953315369e-07	139.45663752160834	116.12258501986149	True
Dtymk	97.80852559243924	51.81060489526835	45.326932193891835	0.5332113721742586	0.5646854959817091	0.30659745242081404	2.7837655902521294e-09	61.29281046460521	65.02583861193824	15.28042256360977	0.6168919057456458	0.5608681715954481	1.3617051183806775e-07	0.001486574583958525	0.5347872193277698	4.4595738850203174e-06	0.24618543789404035	63.268149950262945	59.85014679530463	True
Ing5	20.692626657672683	NA	NA	NA	NA	NA	NA	21.876478864572217	NA	NA	NA	NA	NA	NA	NA	NA	0.32328644457990063	22.73337188685561	21.25065811796075	False
D2hgdh	1.3661919926020072	NA	NA	NA	NA	NA	NA	1.6599269880099805	NA	NA	NA	NA	NA	NA	NA	NA	NA	NA	NA	True
Gm6086	0.003627980073624196	NA	NA	NA	NA	NA	NA	0.0	NA	NA	NA	NA	NA	NA	NA	NA	NA	NA	NA	False
Pdcd1	0.3928217290967201	0.08096167963142718	0.255770464776592	NA	NA	NA	NA	0.0874956074162191	0.3777119327719689	1.9798266884555378	NA	NA	NA	NA	0.2258064516129032	0.011138676194291205	NA	NA	NA	False
Fam174a	1.7689913706238827	1.529556086621887	1.513696070808905	0.5940518549710277	0.4282487140339292	0.65870128454064	0.49264506648650314	8.760309993159467	21.300834490064798	8.922808251469752	0.5814186763112225	0.42065698248418476	0.3527364796611346	0.03717007038151917	0.4684018148500201	0.4997950986599477	0.5484836206016332	8.92179802070613	8.642369298883814	False
St8sia4	1.122391946861902	0.28179806317447265	0.5078513609818412	0.369087367835281	0.2761904761904762	0.13604594767093656	0.15158963203430176	5.328265907445017	3.8456970605577396	1.2264563361429743	NA	NA	NA	NA	0.4045398359366221	0.6653872844338151	0.5447406623942654	4.804259159438101	5.710967464978154	False
Slco4c1	0.005933072021324831	NA	NA	NA	NA	NA	NA	0.01818239173540209	8.077499353341972	0.0	NA	NA	NA	NA	NA	0.15898935237682082	NA	NA	NA	False
D1Ertd622e	0.9099946360147824	0.23958421809281313	0.39326178301242565	NA	NA	NA	NA	3.1186582527193196	1.8278312462696051	2.0490817948066757	NA	NA	NA	NA	0.3392857142857143	0.09289786137766386	NA	NA	NA	True
Ppip5k2	4.137463732824139	1.7191470585572044	2.193493261826153	0.4301013761587419	0.48379528607670347	0.017236382867129238	0.6502722402634219	12.9643116303475	16.615097612279317	5.619706325312251	0.49082393407691105	0.5390698110181145	0.4273545893966078	0.8344962831599249	0.4645410953142088	0.5538048788998686	0.0038522273761479806	10.430139567326474	14.815111451654996	False
Gin1	1.665541142398174	0.8686775222613471	0.35836418886017946	0.7041189801166275	0.7154761904761905	0.11018416518345474	1.7428522601632003e-05	2.0243798133985935	1.9292535538129103	1.405527897867271	NA	NA	NA	NA	0.646784505453178	0.2200737644031937	NA	NA	NA	False
Pam	11.198321850456153	5.473206297781591	8.2631584565479	0.4172080831355025	0.3783572651766805	0.00028347379003633617	4.1694656911188235e-10	9.216883840242382	6.600978948573248	1.4361445722636494	0.5341391941391941	0.6373188405797101	0.2897982154050612	0.902158500096699	0.4165540540540541	0.8635133994971952	0.1854082048576251	8.099222382989499	10.03315344385404	False
B230216N24Rik	0.13410516607424464	0.8621379553590856	0.0	NA	NA	NA	NA	0.33169189292269763	4.137184832819965	0.0	NA	NA	NA	NA	1.0	6.588439351838e-05	NA	NA	NA	False
Cntnap5b	0.0966248817767654	0.044513061427551855	0.26830124489525936	NA	NA	NA	NA	0.1062125508853168	NA	NA	NA	NA	NA	NA	NA	0.25921357708317505	NA	NA	NA	False
Cdh20	0.36445107033783936	0.2875741206126339	0.2735419888538578	NA	NA	NA	NA	0.6561882224413372	3.7102675246893977	1.368737891338631	0.4464285714285715	0.4708333333333333	0.5571970939636235	0.4420683383941651	0.43333333333333335	0.14804108319550996	NA	NA	NA	False
Rnf152	8.981339558329362	0.5231052210053423	0.49337444109439066	0.553937728937729	0.5344671201814059	0.4407990673425962	0.8600500659085804	9.418461975197044	2.4400403008955154	1.3755861166603982	NA	NA	NA	NA	0.459016393442623	0.07662275623852582	0.39604076840097957	9.025665387789324	9.705335887348747	False
Pign	0.5153947098157126	0.4323387911416853	0.42945617644672723	0.4250145687645688	0.4910714285714286	0.877614328752316	0.8555355519056318	0.2849493254849554	1.7729145299111655	0.7529062812625674	NA	NA	NA	NA	0.5031847133757962	0.9247945922939222	NA	NA	NA	False
2310035C23Rik	3.159624267619919	2.6523288287473257	1.9409267953214813	0.611313202588778	0.5217369991474851	0.0055661305137222105	0.008738111111938203	7.74855276044544	3.8241800093388365	0.8614541339325684	0.5818181818181818	0.7017543859649122	0.8854334972865137	0.001878225477412344	0.6024844720496895	0.15281993089686066	0.13360679434675898	7.869263641064976	7.660393128532302	False
Tnfrsf11a	0.22859395637438934	0.16556999398399502	0.18751223800044559	NA	NA	NA	NA	0.47866509095623416	3.915621321400112	1.618393286811266	NA	NA	NA	NA	0.48453125	0.7984377787575165	NA	NA	NA	False
Zcchc2	5.584536871409675	3.7083022677038526	5.143559692586965	0.33055782331053546	0.42198269084953777	8.830662506711393e-08	0.9999999999999737	3.770548429426124	5.446996089325277	1.7315385552013571	0.519211753469296	0.43232700487602443	0.6718110337653654	0.44520466904657674	0.437634969096731	0.3130489011134434	NA	NA	NA	False
Phlpp1	12.688075236591956	19.68402467474732	18.38921966923271	0.5173037989677041	0.5275055031126302	0.19994270420876584	0.22656298286506762	6.179135158571067	13.609843755544215	3.72436183366543	0.43918316516882827	0.48389387055700833	0.16600415196555912	1.0	0.510689728004506	0.4979160519121153	0.0010062719552512399	7.2577394178054115	5.391390474860591	False
Bcl2	15.745180738104267	9.958199817995677	15.823504612341164	0.3762119633932001	0.41409094231467586	1.3218872373889971e-23	2.1655570545827766e-09	17.190516689583976	19.90577786246903	8.554882003411812	0.4043264207606977	0.34971853182914486	0.0006685241116239375	2.5379884020697735e-09	0.3837584653293297	4.517732167196413e-09	0.26925026309773425	16.47804254925735	17.710862971845003	False
Kdsr	10.827241181940577	14.184803082511634	10.078771222638267	0.591922409585518	0.5772149720287196	1.5171163008712357e-07	7.508584599385715e-06	16.766129297246707	33.73634783571034	8.447428546369713	0.5524167371025633	0.5196156610365869	0.02117629325029244	0.8639755548705951	0.5580129295678802	0.015527226005506291	0.5292059656785043	16.23448128815641	17.15441155107671	True
Vps4b	5.323287387099021	1.752744622600664	1.1091904860408386	0.5376736111111111	0.6467523535615641	0.4703685318581444	0.00696119092825531	6.085907170916871	4.2283214882743785	1.8022330158455742	0.45350140056022414	0.43392857142857144	0.3317497633694906	0.03355243967962451	0.5325443786982249	0.6391962092987871	0.33783002096939496	5.964676491004775	6.174446431526834	True
Serpinb5	0.05670725087012551	0.1900260377615011	0.3001987588281771	NA	NA	NA	NA	0.05906496834443108	1.154907300050418	1.1255434840348815	NA	NA	NA	NA	0.3747394747811588	0.3523867663182948	NA	NA	NA	True
Serpinb12	0.0038081847599080306	0.0	0.15940871801264814	NA	NA	NA	NA	0.018111407010371842	1.9351581526384372	0.0	NA	NA	NA	NA	NA	0.01025425730527672	NA	NA	NA	False
Serpinb3a	0.0	NA	NA	NA	NA	NA	NA	0.001886021091554925	NA	NA	NA	NA	NA	NA	NA	NA	NA	NA	NA	False
Serpinb11	0.0032604384501993587	0.2962054757480208	0.0	NA	NA	NA	NA	0.005278981725812307	NA	NA	NA	NA	NA	NA	NA	NA	NA	NA	NA	False
Serpinb7	0.007495363969257224	0.0	0.145393879514656	NA	NA	NA	NA	0.011152858491014677	0.0	10.383305969860963	NA	NA	NA	NA	0.0	0.4910862137867693	NA	NA	NA	False
Serpinb2	0.029206276820157726	0.12288644894337725	0.23145877510718657	NA	NA	NA	NA	0.10541540242827382	3.114973298263633	0.6329807568908516	NA	NA	NA	NA	0.4230769230769231	0.6802659087751584	NA	NA	NA	False
Serpinb10-ps	0.13242235419540374	0.10917663738583193	0.3868597473749245	NA	NA	NA	NA	0.5256029959532995	2.838037918945389	0.9250250807223456	NA	NA	NA	NA	0.34049797829325384	0.9560193705660514	NA	NA	NA	False
Serpinb8	0.5875645943599973	0.7178732357567268	0.8339755111764795	0.4242216117216117	0.51504329004329	0.34814129031920565	0.9999999999999992	0.5721950879087944	1.4366083698437766	1.217676416519549	NA	NA	NA	NA	0.4444444444444444	0.05910743713392098	NA	NA	NA	False
Cdh7	0.16340831972043013	0.14021880564753947	0.1901408522226887	NA	NA	NA	NA	0.08505943448618061	1.2934421759193728	0.5204425087234991	NA	NA	NA	NA	0.4117647058823529	0.974264166291412	NA	NA	NA	False
Cdh19	0.04211667108555044	0.16061863789695086	0.08361029033604883	NA	NA	NA	NA	0.013882568788491697	11.829833989573627	0.0	NA	NA	NA	NA	NA	0.6241327897706531	NA	NA	NA	False
Dsel	1.2456768629147896	0.516589755091682	0.6212828219682797	0.5066964285714286	0.4395833333333334	1.0	0.4176921908365324	2.8713816188155814	5.574905964744217	5.033034956343451	0.2545889295889296	0.2550114673303079	9.37563530771702e-06	2.8675552580223257e-06	0.3297872340425532	0.00025071299132281387	NA	NA	NA	False
Cntnap5a	0.028210133067936627	0.13617885756247336	0.038203285310773834	NA	NA	NA	NA	0.013168260093545868	1.8365338332966217	0.0	NA	NA	NA	NA	0.8	0.27637643478601914	NA	NA	NA	False
Tsn	765.4732767890879	812.9803813186862	510.1720027312184	0.6177763461125902	0.6113785725809896	1e-323	1e-323	849.6623105669167	1239.6754275761307	196.73701247375786	0.605456128934851	0.626525521953402	2.213270964856065e-217	3.032162727671932e-172	0.6132872350499841	5.193859614079226e-41	0.022661820828789953	785.9927050607085	896.1625842512257	False
Mki67ip	69.22747893192533	12.58495050045022	7.7649075998928225	0.6639793358285212	0.6375488512340227	1.7514895126434273e-12	2.369393119325495e-10	118.13166558280389	9.904015686242033	2.229752456774142	0.6099904073675156	0.6255649680586522	0.7526889571542649	0.0005846387710440841	0.6055470843174132	0.0002961161382106685	0.01089213993935415	107.12441218530054	126.17067087311533	True
Clasp1	28.850828615462735	12.940214318247689	13.134705285248584	0.5032936327157023	0.48767987462239487	0.9452816666769215	0.2317388147089774	20.134769259981645	22.550165220944596	7.83244430313596	0.4987686535586765	0.4861559144846127	0.785312558872916	0.16715849423815338	0.4897184435305283	0.2267748241806513	0.11153359872674395	19.062930153434102	20.917573101842194	False
2900060B14Rik	0.10998743314949908	0.11393912242796035	0.07450479801230396	NA	NA	NA	NA	0.18552625040607115	2.2135941935538974	0.32592582162966527	NA	NA	NA	NA	0.6666666666666666	0.3865829707685643	NA	NA	NA	False
Tcfcp2l1	0.5168982344766213	0.39308559256936615	0.8657537188069234	0.23934797735544894	0.29626713555952994	0.002088107333996448	0.05189389592892138	0.4084576433506765	1.7796607832592626	0.6786101201040982	NA	NA	NA	NA	0.298592466032056	3.274059647884223e-05	NA	NA	NA	False
Gli2	22.30557831476258	26.92987421765375	27.851068551471077	0.4987894233681338	0.48705223341955994	0.746780852724862	0.2178598404658822	6.734128539705	15.985200287641574	2.9772325528557704	0.6556511745066096	0.5681092944412611	0.028632126998501196	0.11675234872847771	0.4982111793709568	0.004978016916940968	0.04363486103425925	7.476255966470039	6.192125362854129	False
Inhbb	0.15641111187199525	0.08214032983550039	0.14222966399051218	NA	NA	NA	NA	0.20511315931706833	1.5719872532273693	0.0	NA	NA	NA	NA	0.4444444444444444	0.5066988096655537	NA	NA	NA	False
Ralb	57.13413570558405	10.776529533704728	10.495388299601265	0.5185291520814629	0.4944474889110821	0.08343950292067814	0.33342277629566	43.61309590472515	56.27207209391022	23.523848193093684	0.4473182244190774	0.43591675262380036	0.005962624828860855	0.0210907705241775	0.4801315428884626	0.005616709958483314	0.3546868369262295	46.1998283932282	41.72390925581844	False
Tmem185b	2.0004852986234574	0.05093771374769845	0.11031193587923376	NA	NA	NA	NA	1.5814144389342366	NA	NA	NA	NA	NA	NA	NA	0.6322809560714189	NA	NA	NA	False
Epb4.1l5	16.62496054757513	18.763333112456706	18.639746999799087	0.5170299745395602	0.49167794374303847	0.1409230060698067	0.09760047047437573	12.574449216587448	13.057556294879095	4.730899536307479	0.442852945128487	0.37219109668666617	0.02228089419004381	0.0029664198889883704	0.4853361017389047	0.0036980153531917725	0.8750047593942243	11.925405675634847	13.048469780204513	True
Ptpn4	0.36409303736256204	0.1344527372249807	0.13601135244874046	NA	NA	NA	NA	0.6919942643578701	0.0	1.994506212418155	NA	NA	NA	NA	0.5714285714285714	0.3855209549027541	NA	NA	NA	False
Tmem177	10.463932697423669	17.16283599974611	18.54826917773069	0.5178337683286484	0.4435349837241413	0.31523329841428605	1.9279491582865834e-05	10.818000655748937	14.26487235770022	5.793645674153635	0.3810511015960843	0.4662296717443776	0.006853054355019636	0.05203032738419464	0.4712940265772159	0.027855832132107416	0.004528219042420523	12.730727513003341	9.421065310563135	False
Gm101	0.05970721791265536	0.21873508557545296	0.057547593710152035	NA	NA	NA	NA	0.024699197285280743	0.0	1.3705454326765427	NA	NA	NA	NA	0.5	0.618688331335029	NA	NA	NA	True
Sctr	1.637940207799433	0.18678280421446083	0.5186581927901035	NA	NA	NA	NA	1.2822300877132202	2.0258557919633944	0.6682087801714816	NA	NA	NA	NA	0.2692307692307692	0.8504049491678521	NA	NA	NA	False
Tmem37	32.265934425221054	32.89431212758736	38.190633780014345	0.4766385076187901	0.44403550739811837	0.0022564307578177333	1.499467803383842e-08	28.83511730162313	42.312391309695585	13.402125978319782	0.4439278077713485	0.4129591767190109	1.7160484173166907e-09	2.9181477882201368e-05	0.4491223439355946	8.132302823352838e-08	0.05524787668773615	26.583476268656238	30.47957423581239	False
Dbi	371.28905276731916	343.4770619549326	269.45227012303667	0.5614469805046426	0.5614455784756438	4.205143209179511e-77	1.644311315827831e-93	327.7934104123091	788.329073841395	215.76961769862885	0.5503483850570198	0.542616734569518	3.512926821717255e-23	9.13083278001218e-17	0.5511078765967563	5.470224835805659e-10	0.25830834680791637	301.27889963462536	347.1579407555611	True
3110009E18Rik	6.915897259620312	0.41379082024114033	0.6930053912260722	0.5059561679025796	0.24724550411472512	0.4731296598911284	0.01862383661500643	4.284774751841186	4.1257520813557855	1.8315682969417122	0.3797895427655196	0.4600689925630424	0.8898839652765371	0.22948101302608842	0.4110588519054511	0.22003457178722266	NA	NA	NA	True
Steap3	16.471904698555367	9.039261459502718	23.119566877427697	0.2657796266021931	0.31617084977920457	6.349543897538057e-86	1.9123397712583745e-35	8.419628053108966	8.053782361402565	4.234909118941701	0.40225640793951983	0.2805529212730024	1.3857451572363678e-05	2.327916380932431e-09	0.2862909736799613	4.654650323656367e-10	0.05432453245399472	8.876252746972046	8.086138108152793	False
C1ql2	0.8783165668006556	0.4924036312650276	1.2123532007559137	0.2907280083750672	0.3088023088023088	2.2605981543610274e-07	0.05343881053771099	0.4680087438518539	1.604631519901591	0.8368628908420312	NA	NA	NA	NA	0.2808988764044944	3.085469743289426e-05	NA	NA	NA	False
Marco	1.0848468327296328	2.768572879815096	1.9455560358136985	0.6284177345118096	0.41671176046176045	0.0003618623633996693	1.0	1.0024971770881472	4.8977736630274045	0.8240571672881606	0.6590909090909091	0.5041666666666667	0.0327657590988232	0.5327092552361133	0.5863095238095238	0.029794627470603026	NA	NA	NA	False
En1	17.956614867539997	0.7820004390675208	0.6059716222710669	0.5809027777777778	0.512202380952381	0.658738077023656	0.2006782031293854	11.469320898358577	1.8132450450148898	0.29984079245237905	NA	NA	NA	NA	0.5736434108527132	0.27435536612991984	0.976652458880719	11.283231999213916	11.605228521329398	False
AI848258	0.1783643225539284	0.29729398580179955	0.022256530713775927	NA	NA	NA	NA	0.18661603885242872	1.4891347625843048	0.11627326637943532	NA	NA	NA	NA	0.8709677419354839	0.318609490508714	NA	NA	NA	False
Insig2	2.9267787634640143	2.698232796266626	0.9434881031086172	0.7820014216705393	0.8716537986436235	3.930443008498027e-09	2.8464980589135753e-09	4.788334253366906	4.791308417887157	0.9232561680161094	0.6746031746031745	0.7277777777777777	0.21102359760880082	0.01685819004428111	0.7073732718894009	9.189877077043464e-05	NA	NA	NA	False
Ccdc93	20.971816196483548	11.870213326888896	24.112561614420883	0.3040011715142376	0.3513792235976066	7.384211774165396e-55	8.339694246688106e-30	17.129854457878682	18.86775896810907	11.776005040266316	0.3094804292395065	0.2933083318434072	4.903664229595712e-18	3.969785679425973e-21	0.3273842070945675	3.182476326998934e-19	0.0006508524387378006	19.115060159002972	15.679985125596907	True
Htr5b	0.5486739954351494	0.631587103792208	0.6181455028286599	0.5282061688311688	0.4648809523809524	0.291215236545895	0.6988834276200061	0.5069534845919456	2.481144313941291	0.2950467040342461	NA	NA	NA	NA	0.525	0.6492372613719197	NA	NA	NA	False
Ddx18	8.25589992228928	2.71952365632385	3.123507152333506	0.5069338768115942	0.45097642977630353	0.832070374437787	0.20125476804231726	3.6329270983187345	3.824377346882518	1.008903947107151	0.42833333333333334	0.5205128205128206	1.0	0.8600500659085804	0.4765817584223501	0.6735237897125239	NA	NA	NA	True
Dpp10	0.2814237599838638	0.0	0.1433981925511445	NA	NA	NA	NA	0.4185448509478562	0.9694625892902241	1.115369153533849	NA	NA	NA	NA	0.2857142857142857	0.5324357067051773	NA	NA	NA	False
Actr3	1.9140922053303733	0.30076483964697426	0.5058032078783103	0.11564625850340136	0.5369047619047619	0.001489639282226563	0.6177193170296958	0.7780113314000654	0.0	1.5376573241309022	NA	NA	NA	NA	0.38333333333333336	0.016621333446649275	NA	NA	NA	True
Slc35f5	4.723846183890785	4.042882454441363	5.865233875935989	0.3927567091508839	0.40875142700171646	0.00028117574451255517	0.0001288697863910426	9.994111007943795	5.091561209210064	1.8019056779537248	0.40181159420289847	0.47142857142857136	0.6529643755164597	0.7140263124847865	0.4216002028188058	0.04201078400939439	0.5706945887233614	9.341905904003662	10.470440578237152	True
Gpr39	0.6570522181419434	0.4282154559753837	0.5196866187197231	0.619047619047619	0.43529040404040403	0.7011080384254458	0.37129803447101056	0.42927478346852577	3.8934051459322285	1.0335115009451998	NA	NA	NA	NA	0.5215860663331481	0.3763658067126855	NA	NA	NA	False
Lypd1	14.799646025326105	11.505271068016905	9.428167352959843	0.5655217749874749	0.5366614601337688	0.00037216917154480207	0.04884727672642002	14.698387630967755	9.783249024580709	2.697037979138637	0.5402982399595105	0.4436676908073001	0.8930195300850136	0.4437150035266718	0.5383280933157221	0.3689556111299032	0.14539744875492364	15.4765539933991	14.130063883124642	False
Nckap5	6.901441022091582	1.923841642679149	1.604562354242392	0.5797453337090082	0.5079691770086672	0.1230091063153475	0.393301296718394	4.995362656157261	3.8538733643026197	1.0528288987639733	0.5557077051926298	0.5685533668638045	0.658738077023656	0.22948101302608842	0.5574032859036235	0.2327100347905308	NA	NA	NA	False
Mgat5	3.477656785138578	0.7737854796899271	0.7468464082251036	0.458295302944865	0.6280683258158231	0.12373144253809212	0.14803218069275834	1.9381873685665696	2.0530579172232115	0.39827529757628055	NA	NA	NA	NA	0.5211297365826172	0.13166879439000298	NA	NA	NA	False
Tmem163	6.5253779810977015	6.182901252467797	5.4759605700344824	0.49969633040211975	0.5590258466184893	0.2728048516796464	5.731326037417713e-05	6.110021273073654	17.709555240108177	6.975722503864962	0.43462348534264483	0.41290227925894424	0.3662606290786292	0.25190615342622896	0.5089435309614874	0.11809061579786972	0.005805121075121007	7.027032017222762	5.440294325099587	False
Acmsd	0.5162933928944174	0.1751938747088265	0.0	NA	NA	NA	NA	0.2946333800987478	2.3596806935800023	1.2737395923215622	NA	NA	NA	NA	0.8333333333333334	0.984222157887312	NA	NA	NA	True
Ccnt2	10.694087027898938	5.831760700351623	5.320662186786203	0.5070752462332649	0.5543100605785758	1.0	0.16310621830886943	5.928630351256204	2.6418226034052394	0.938740708500604	NA	NA	NA	NA	0.5188866799204771	0.8553646151438115	0.004905229502568992	6.471417745597943	5.5322125913437015	False
Ysk4	0.03465944869157527	0.1456981098114132	0.0	NA	NA	NA	NA	0.01789689549912826	5.914916994786814	2.5065866831566788	NA	NA	NA	NA	0.6666666666666666	0.4566686812412389	NA	NA	NA	False
Rab3gap1	31.709178243100958	1.682288258671445	1.8039411034919475	0.5041146870049125	0.434032093354907	0.36438838640892823	0.6274309770786333	23.62651667899197	14.17702499691618	7.798009591727376	0.3190151399242308	0.36794130470846464	0.001304057581941093	0.0010119915847665176	0.4263950881163429	9.390368070646701e-05	0.36234614555700717	23.11876616389361	23.997345706872785	False
Zranb3	2.153044870045182	0.9799817417650425	1.364934114748926	0.4527709381025582	0.48944808988021016	0.5383940262921688	0.009057983337532565	1.5167631903967935	5.795430737264992	1.8633861306855286	0.5362720149061232	0.5115053337866988	0.914211637082451	0.5856467947212247	0.4595209420580758	0.3841825662813628	NA	NA	NA	True
R3hdm1	11.796892665070521	1.2339428986047316	1.2276714763404069	0.5161109825631884	0.4877618543736965	0.9142116370824509	0.5916839270941628	6.428445989327916	2.3534312694261463	0.7080582102505846	NA	NA	NA	NA	0.5021097046413502	0.14370595198290104	0.2920694747515882	5.777640406226419	6.903753437660477	False
Ubxn4	109.85296756334397	44.3879106037022	38.48786523115601	0.5462695811441647	0.5276528155045898	7.885950094035756e-07	0.0015985780999013966	104.59026864521842	30.574960132178912	7.176064483539841	0.4496181653528851	0.4650696112953813	0.9683244488087237	0.4208659018470536	0.5282043242852148	0.6577327328200635	0.030056819350887862	112.0862540276231	99.11567257941724	True
Lct	0.5732379542618007	0.4599711347265219	0.5642085815321133	0.4306547619047619	0.4354166666666667	0.20263875106454063	0.18774155899882303	0.31364211370371725	1.3467888280997455	0.5179586850356335	NA	NA	NA	NA	0.4081632653061225	0.7525267791247187	NA	NA	NA	False
Mcm6	114.92283321639974	NA	NA	NA	NA	NA	NA	82.35575394302218	NA	NA	NA	NA	NA	NA	NA	NA	0.9854065174980233	78.29904097881726	85.31852183822807	True
Dars	10.356162358009046	2.677408081127975	2.3367505667444406	0.5261726790040254	0.5151490645217696	0.16566117169899888	0.7384057149811049	28.19510581324434	4.239840256083126	0.8834775720838937	0.516504329004329	0.5333333333333333	0.31350305329645267	0.47087901362171153	0.5391969407265774	0.20213599110361646	0.2937562512170603	28.111529589846267	28.25614462808562	False
Cxcr4	5.557666823743273	3.9993023080183883	3.299107542016033	0.522960555526345	0.5422515316048382	0.24988603184543673	0.04428129511624204	7.005674554162319	13.164121714400386	3.108796027151013	0.5929470991970991	0.5305597151386625	0.14338908065654138	0.36438838640892823	0.5485232067510548	0.04707092788110077	0.43585794541151923	6.877244618838647	7.099471697938034	False
Thsd7b	0.7060119039052826	0.5047627316130032	0.42189913668579393	0.5932973790116648	0.43104177841349306	0.5423840118564843	1.0	1.4613517307766448	1.3545969145275207	0.6283115508219427	NA	NA	NA	NA	0.5002501250625313	0.4002897664825569	NA	NA	NA	False
Cd55	0.17502887183230723	0.23446789753873326	0.12209082444631199	NA	NA	NA	NA	0.3939971727222509	0.7353391231561192	0.5432025678532558	NA	NA	NA	NA	0.6428571428571429	0.9202633166085932	NA	NA	NA	True
Zp3r	0.0	NA	NA	NA	NA	NA	NA	0.003876199611100893	NA	NA	NA	NA	NA	NA	NA	NA	NA	NA	NA	False
C4bp	0.012018368130743348	NA	NA	NA	NA	NA	NA	0.01820095520491612	0.0	4.82173195265829	NA	NA	NA	NA	NA	0.3774419090044424	NA	NA	NA	False
C4bp-ps1	0.034225475128825136	0.1785236206706872	0.10956027048746127	NA	NA	NA	NA	0.06628299358141214	2.2965215653682103	0.0	NA	NA	NA	NA	0.75	0.16419778454732892	NA	NA	NA	False
Pfkfb2	2.7388019436609667	1.1626656364006178	1.348039592283506	0.45137015762015764	0.4895089285714285	0.30708966364918355	0.9179230673157421	1.69672296443577	3.1633360970351623	1.0023927087931788	0.43148148148148147	0.6444444444444445	0.8641662404406815	0.09873714670538908	0.4945054945054945	0.8417969186212907	NA	NA	NA	True
Yod1	0.4652057144191619	0.28367848537071666	0.09008652062282681	NA	NA	NA	NA	0.6415667632878906	14.409148718359654	1.0229398977596194	NA	NA	NA	NA	0.7619047619047619	0.9686530628009772	NA	NA	NA	False
AA986860	1.7184086712320132	3.0201988614021356	1.572316081864302	0.642439860565472	0.6761587741725833	2.31698213612502e-06	7.306832561011997e-05	1.1280398965034095	3.581287755641448	0.5474306866998905	0.796875	0.6174999999999999	0.010673840530216694	0.01862383661500643	0.6659626285049247	0.00013426901295824462	NA	NA	NA	False
Fcamr	0.006134411703932845	0.1726427811304561	0.0	NA	NA	NA	NA	0.0059986978108283176	NA	NA	NA	NA	NA	NA	NA	NA	NA	NA	NA	False
Pigr	0.015396811829667002	NA	NA	NA	NA	NA	NA	0.02542595139461877	3.27709778908961	0.0	NA	NA	NA	NA	NA	NA	NA	NA	NA	True
Faim3	0.20881025719588442	0.24842992419451868	0.5454719880439678	0.1761904761904762	0.42783967073148765	0.0071973800659179705	0.19959086691960673	0.0495752587982722	1.476819711105765	0.4957228371121999	NA	NA	NA	NA	0.29535209078190583	0.011600981941956752	NA	NA	NA	False
Il24	0.00794405511123832	NA	NA	NA	NA	NA	NA	0.008005585464956558	NA	NA	NA	NA	NA	NA	NA	NA	NA	NA	NA	False
Il19	0.0184535213788014	0.10982787503201762	0.05276434216908172	NA	NA	NA	NA	0.03605064957772123	2.5909690725154833	0.3948621204258577	NA	NA	NA	NA	0.7142857142857143	0.3332547093528008	NA	NA	NA	True
Il10	0.03067778942945726	0.0	0.28538697261592677	NA	NA	NA	NA	0.4389320334184201	0.9183732803869878	1.1795303840026012	NA	NA	NA	NA	0.07142857142857142	0.2801430938689468	NA	NA	NA	False
Mapkapk2	283.2256861420297	5.970644078200027	8.204018467740195	0.4178697315723097	0.4275847192775001	0.00020411906871690782	9.668847695400337e-05	269.4496817959615	5.152076564658945	1.2425296860350759	0.49393939393939396	0.42684167684167684	0.720100131817161	0.7607916425613432	0.42919309004467776	0.04164461479073917	0.0001822803189490467	249.43156048921688	284.06965803122444	False
Dyrk3	2.6485233277847327	2.227142976667649	2.042995642563595	0.5370581597371603	0.5274206525668704	0.8026933550697269	0.47849120098260517	3.80284796555283	8.493520701780925	2.0437438558756584	0.5308001022916671	0.6188763732443331	0.47792194220671924	0.07848502733901778	0.5381890789131001	0.01756786875945584	NA	NA	NA	False
Eif2d	120.41654460372348	2.9958297455334293	3.81483047723601	0.505079939824906	0.420078318723913	0.3786462859772792	0.006196206427150476	91.51912874791749	2.6615093684858784	0.6940184489073024	0.41884057971014493	0.6458333333333334	0.5423840118564843	0.06391465663909913	0.4523449319213313	0.6239962949953416	0.001654674344130124	98.36641818754063	86.51829938190066	True
Rassf5	2.1563122325852797	0.3855643827083817	0.8397735526607448	0.3346726190476191	0.28551136363636365	0.0018681010309752508	0.07894069368148848	1.2516593875782887	3.2627087983318215	1.716602325462903	0.40392156862745093	0.3771929824561403	0.7428293587290689	0.05325191409792753	0.3532608695652174	0.03617320518588277	NA	NA	NA	False
Ikbke	3.879339122449988	4.780214516482659	6.352205500342204	0.4432744843779829	0.3725432586187944	0.012929649164048094	0.00035434428383297387	2.5003978954688253	8.579156353683137	3.1733532744176056	0.4393805806994965	0.5362807131520152	0.11545448829225959	0.10190435445177162	0.452355405881662	0.4050725051176234	NA	NA	NA	False
Srgap2	19.2248544800983	19.02339860169016	19.041478229618054	0.4929035307250745	0.504441943045898	0.5255045176334157	0.6591326608482395	13.963722297283814	33.78189363608616	9.094173907219616	0.4941694560143324	0.4907959418307395	0.6540763508391579	0.43733035804715237	0.5026088016048809	0.27946196842015825	0.7336930990402288	14.220078230531339	13.776496053900777	False
Fam72a	0.8568957745307026	0.22647548231469586	0.08733825334363464	NA	NA	NA	NA	3.887713752453556	1.861693529233999	0.43820179249510893	NA	NA	NA	NA	0.6818181818181818	0.7794146775025308	NA	NA	NA	False
Avpr1b	0.05675964360954478	0.12183684103155637	0.1937607005140629	NA	NA	NA	NA	0.05859906062249717	1.3259340775757045	0.9549584499522431	NA	NA	NA	NA	0.3636363636363637	0.1694861836671117	NA	NA	NA	False
Ctse	3.1448093034374915	0.15832016799349594	6.191493145419181	0.051430976430976424	0.002232142857142857	1.5711873475601609e-55	7.195050096256904e-80	0.810923216770823	0.0761894313068473	3.392071702958802	NA	NA	NA	NA	0.024800708591674048	7.122019257019842e-10	NA	NA	NA	False
5430435G22Rik	1.4041639241969939	2.5377427894854376	0.7023774135310397	0.7812941809652335	0.7529908459595959	1.7055073588391038e-13	4.5803256241732366e-11	1.4146676558369475	3.8009204496754374	0.1617994518853271	0.8529411764705882	0.935897435897436	0.0005082604475319391	3.5881996154785156e-05	0.7994100294985249	3.608452235351254e-11	NA	NA	NA	False
Slc26a9	0.031028748748720185	0.10131016766107388	0.13781748479593678	NA	NA	NA	NA	0.0	NA	NA	NA	NA	NA	NA	NA	0.766698176984369	NA	NA	NA	False
Pm20d1	0.7490846177398136	0.2543207500718866	0.7300743702204296	0.20659871244635192	0.3809332619557459	4.1257590055465685e-05	0.006600447966810915	0.7986925150167742	2.6253854044095695	1.2414987407941616	NA	NA	NA	NA	0.2830188679245283	0.2299418878791613	NA	NA	NA	False
Slc41a1	16.564558662716767	13.77405150911752	16.16875003899319	0.4462087974268854	0.47788025166644893	4.655449119062702e-05	0.11219605777892679	13.530656684792865	20.922779315357865	7.25011231080478	0.371248574913057	0.4454539883982056	1.9849733225656114e-05	0.04757218395696568	0.4505434511422306	4.0951070079598294e-05	0.312650387272412	14.15545254334771	13.074345102702248	False
Rab7l1	15.072590288074185	16.98724774648019	20.760295524990095	0.43888063216093354	0.4721883568251833	1.122566630506734e-08	0.00204309030720745	9.437127521513448	28.677562308513586	9.38568281598918	0.5944627511360564	0.418872715186311	0.032936792840845296	7.646636480503474e-07	0.4513593644470391	0.115791077677381	0.7227010841531875	9.493189564213994	9.396183333024279	False
Nucks1	540.2810865869008	39.130240287982446	47.72289208176092	0.465027287317941	0.4392466985670155	9.910835882998597e-06	5.158246556828414e-14	487.6715236022758	38.10807196580233	12.013923537809251	0.47649229105434476	0.46445191630615157	0.18295599021604533	0.2709735471333138	0.4550356552410727	0.027438418892637473	0.642219765279078	477.69332338042216	494.95897320250583	True
Slc45a3	10.474882459355303	1.1642796570839278	1.2293221054524606	0.38807876574644873	0.5235004858667573	0.08464609267083593	0.5085131799736621	6.015868606136592	6.904579256097288	2.7816125787982986	0.5023787640056022	0.406031746031746	0.2718420362417118	0.21913114749778428	0.4597030512168544	0.24940283050293766	0.23446703309660644	6.292528542732976	5.813813596262829	False
Elk4	1.8852095103957547	0.9973569429348497	0.9060414478868457	0.5937107214680744	0.4195707070707071	0.5942882951469408	0.9132023622245968	0.5536470838025358	2.701431758537643	0.69921532324145	NA	NA	NA	NA	0.5051020408163265	0.283927229053701	NA	NA	NA	False
Mfsd4	0.2935117631819134	0.4594266590820314	0.2747414428122096	0.5951056287555198	0.7291666666666666	0.29620636859908717	0.13380050659179688	2.7268083635720526	11.142842995704967	1.7187470294328837	0.6925925925925925	0.7288888888888889	0.09191454981585424	0.4420683383941651	0.6240601503759399	0.2380449236508933	NA	NA	NA	False
Cdk18	11.538011505681808	6.393774441306529	8.750710847999379	0.4166594533472758	0.42590287504673874	0.0011048368573162142	0.0001905677531362475	8.048747028602666	14.25389705949776	6.132711817849893	0.4235445816328169	0.40935815408327886	9.487473759237064e-05	4.849747118150518e-05	0.41670944687704464	9.558178810627134e-05	0.0822694019741002	7.617068182329486	8.364018096105553	False
Lemd1	2.796158389775933	0.6302678540239404	0.7038274354298089	0.3980654761904762	0.5244026806526807	0.37129803447101056	1.0	2.265500529653538	2.317143751336223	0.9291027282631048	NA	NA	NA	NA	0.4469453376205788	0.11467456809139275	NA	NA	NA	False
Mir135b	0.0032604384501993587	NA	NA	NA	NA	NA	NA	0.0044748578456246186	NA	NA	NA	NA	NA	NA	NA	NA	NA	NA	NA	False
Klhdc8a	7.027778878579397	2.7282842585190235	3.6202906058976008	0.4521446341659103	0.4001306475488792	0.18928740289687065	0.023980943288477573	5.15748857563401	4.520663733129823	1.8175368464589718	0.3839657738095238	0.42691511387163555	0.059430727214567464	0.18745986796619274	0.435792349726776	0.005867984482164754	0.7172267158730417	5.222320140993149	5.110139679585196	False
Nuak2	24.371814689649952	33.49748814566606	47.40760098874135	0.43713936915340346	0.36040888737413435	3.6112009111780126e-13	3.772940799685272e-34	14.117445298112036	50.01711167218375	15.571372788847478	0.42212878077916915	0.5529040892616333	0.5843949871678011	0.000660027331690087	0.44125237746891	0.8984276124502991	3.1669286753498465e-09	21.691079100983455	8.586139711745256	False
Tmcc2	132.3609442425543	122.83352705964593	106.60654119112837	0.5383984290131486	0.5337658147238109	5.1844327119354e-15	5.848210779547269e-09	164.17158552676264	185.33452469850994	36.45599780689457	0.5709721770284668	0.5705602840666253	5.353856490289106e-12	1.9926854803892e-11	0.5403879577774401	4.583867289080721e-11	0.036720385074067094	171.6276063047438	158.72617709340557	False
Dstyk	47.38505634920741	14.999450148555646	12.061022930521744	0.5628817154259593	0.5422283712723222	0.00015391128183572456	0.0015734362012425843	36.51615717435764	17.605186594092228	3.611079778232907	0.5193974375792558	0.5427389679034417	0.28289559967780814	0.0020857431584316763	0.5536335891597866	0.004799613390520241	1.5087654737006144e-09	46.05201375943312	29.551767533572136	False
Rbbp5	5.585908310195602	1.056953626195252	0.882494320827273	0.5019649874955341	0.5266277396614665	0.8829959121223965	0.7227870831457853	8.193666367651405	2.7740284052437696	1.2487270963562178	0.33333333333333337	0.5958333333333333	0.21102359760880082	0.9999999999999999	0.4925300422215005	0.4421897272340101	0.921318757201804	7.931881351373442	8.384857671674638	True
Tmem81	1.2188961964024105	0.7695995771224737	1.0253823519472465	0.33051841426225664	0.585207422393352	0.2819789217936558	0.4766877934342755	0.5493119055784846	2.055761328736116	1.7664471268273523	0.1607142857142857	0.27222222222222225	0.002576828002929687	0.0501024597324431	0.38862117208145497	0.0007485739879875638	NA	NA	NA	False
Cntn2	121.41166968495457	26.529957183235357	19.31738844199341	0.58291143092545	0.5731786087337936	1.7016988200516516e-16	5.173878090643483e-09	68.98501028807533	30.05003584735307	4.315904805775984	0.7000020433480155	0.629461995091117	1.9256249230512223e-06	9.247381989920431e-06	0.5861243059937241	2.7996360745663943e-13	0.05907218129451013	72.78478817503976	66.20989160658452	False
Nfasc	23.966152856812712	18.049458094485747	14.007030071668341	0.5883503874613664	0.5235871840478018	5.267460142654634e-14	0.0422336699977275	13.650335983894472	19.902260978736717	7.046788779114689	0.40295847912404364	0.5280834316905323	0.00022031830439217062	0.02554399505584613	0.544959603253539	0.8982054612106755	0.00790999430052215	14.909179550840353	12.730955850731766	False
Lrrn2	10.3281380618338	1.467949457268991	1.162020232904705	0.4609885620915033	0.6323475544063779	0.6306338345308321	0.0009591967698984298	5.982525760961249	1.606264082446352	0.28971184144859136	NA	NA	NA	NA	0.5707964601769911	0.22076253118187428	0.789419609559934	5.933106718444663	6.018618320102572	False
Mdm4	0.9619089461686281	0.18963559704755184	0.20398819887335673	NA	NA	NA	NA	0.8853802409532316	4.0238300549241215	0.5101264399303214	NA	NA	NA	NA	0.5490196078431373	0.12557320606912234	NA	NA	NA	True
Pik3c2b	11.668256716761512	5.3048094682397124	7.205945252662562	0.4359747690049743	0.42033401834534445	0.003933715193344442	0.0006053774088671342	4.643713963421403	2.8034690823646042	0.5258563117456813	0.6957172576766711	0.6730769230769231	0.024119544774293886	0.04328525066375735	0.4453678001387925	0.6434388346967008	NA	NA	NA	True
Ppp1r15b	29.606839500295678	6.360839425305352	5.925742452235927	0.49889410012649305	0.5369861063233794	0.5956579534648859	0.19010193580589188	25.556443057004067	6.246751018621016	0.983106073834327	0.5759398496240602	0.5129318394024276	0.3202933636380142	0.14089542359848076	0.528039105697572	0.0664485675717423	0.5412476818105113	26.639125950777302	24.765719595259586	True
Plekha6	27.480570973492284	6.587595568074194	7.873932961791091	0.42878792922073883	0.47646498545940646	0.00023050400496327111	0.392894485248278	25.24164562256984	5.403777152448997	1.6194714616546362	0.4235555555555555	0.5246794871794873	0.22986440696912047	0.4215233436157701	0.4594785059901339	0.2566604114075678	0.09601202343488795	26.476800570697264	24.339566166072284	False
LOC100502933	0.04790465452269204	0.2668560909199129	0.0	NA	NA	NA	NA	0.01887262121669465	1.4546382121837826	0.0	NA	NA	NA	NA	NA	0.030383594944701307	NA	NA	NA	False
Golt1a	1.5837570484606989	0.4785033765158592	0.47089387221113543	0.4533008658008658	0.4002267573696145	0.8877248273407827	0.5846647117286928	1.2400467511535835	2.072260449009455	0.7673769456721723	NA	NA	NA	NA	0.5	0.7412647992969893	NA	NA	NA	False
Kiss1	0.23856361917652394	0.2782973678538369	0.29528656137480874	NA	NA	NA	NA	0.2793686796112535	1.674536321041796	0.6670027326954073	NA	NA	NA	NA	0.41935483870967744	0.28362140939871794	NA	NA	NA	False
Ren2	1.1207235367836217	1.0710618403087557	1.1917232155583712	0.5006896698073169	0.4658528971028971	0.9317076151509956	0.30567741986311836	0.6355812445849791	3.1038922114645686	0.7762402901217248	0.48020833333333335	0.4916666666666667	0.5223973804968403	1.0	0.46850393700787396	0.7491465217156252	NA	NA	NA	False
Ren1	1.1207235367836217	1.0710618403087557	1.1917232155583712	0.5006896698073169	0.4658528971028971	0.9317076151509956	0.30567741986311836	0.6355812445849791	3.1038922114645686	0.7762402901217248	0.48020833333333335	0.4916666666666667	0.5223973804968403	1.0	0.46850393700787396	0.7491465217156252	NA	NA	NA	True
Etnk2	8.204457566863807	0.13999279198368206	0.0	NA	NA	NA	NA	6.349977122314252	NA	NA	NA	NA	NA	NA	NA	0.006410481625846077	0.4467075436757767	6.110282296176089	6.525035141403925	False
Sox13	52.243897072678116	4.498723203751619	3.9580679271333765	0.5585440998300822	0.4820150872102716	0.09018463240011139	0.3580318278954734	27.883422299226154	1.7461327941231828	0.2892164932332951	NA	NA	NA	NA	0.5334224598930482	0.2380898742107849	0.5244277261644904	27.168789295243165	28.405345279663166	False
Snrpe	26.720403835726685	6.82283743253845	0.17431629557407002	0.9707524018379282	0.979071082978646	1.4486628888760965e-64	1.3088874415281413e-80	22.572568388962868	38.856190944206816	0.06961849970913744	0.9943534726143421	0.9976604041120171	1.885843061635486e-111	1.23603780657824e-71	0.9828150572831424	6.070023685264059e-08	0.25830834680791637	21.15095927536206	23.6108222359747	True
Zc3h11a	149.05817754839748	28.864601396780248	63.62391542310436	0.2346466401951012	0.3746044063982335	2.320476743761189e-230	3.6307931167619734e-48	104.94547031485757	126.57853091712022	77.34739937961557	0.37294016919891915	0.3167616739802798	2.0859839880156033e-20	3.705833295613304e-112	0.3463063502714573	5.756422071881067e-09	4.3152055319623614e-05	119.91221091632315	94.01470470704561	True
Zbed6	3.7336899422574215	1.1297394790214343	1.4715301373890608	0.4911473395026026	0.4318783068783069	0.09447453522193151	0.2067368418083923	2.545557447015137	4.442225112965509	0.6175569231989759	NA	NA	NA	NA	0.4403846153846154	0.7568004793408191	NA	NA	NA	True
Lax1	0.17482203593375495	0.072696939757328	0.14198847894719352	NA	NA	NA	NA	0.2378096940804883	1.3037349516230317	0.0	NA	NA	NA	NA	0.5	0.486910883169203	NA	NA	NA	False
Atp2b4	10.220487095639804	3.1644189048323006	2.0338251490598447	0.530933741382826	0.7065767973856208	0.4174936437434172	3.742182067548044e-08	1.5970195839404515	2.1310601509759475	0.7199335438252318	NA	NA	NA	NA	0.5952890792291221	0.9439401614668774	NA	NA	NA	False
Optc	2.669202598281444	0.7942384418990052	0.38195880368951557	0.6199652777777778	0.7189688375350141	0.16897782228771882	0.0002685401188191604	3.6459727666227084	2.0628679923825852	1.4033158350711952	NA	NA	NA	NA	0.6121794871794872	0.9867292519360812	NA	NA	NA	False
Prelp	3.2008982450356993	2.3044798130059614	1.4585848550721385	0.5815872895959848	0.723155068942668	0.06403590964473331	0.0007521260646340782	1.671558285326097	3.753548386337784	0.6798270590488519	0.6666666666666666	0.5921052631578947	0.054076031858869576	0.2799562385289392	0.6030405829878125	0.002416859582085823	NA	NA	NA	False
Fmod	62.860718259483825	63.50243633403294	62.56827494190964	0.4958916638268511	0.5224778607729219	0.505700654886876	0.03025115746094425	83.97676319906329	197.52079109388916	48.77905428926401	0.5164108571050354	0.4990459303618456	0.13107044533653	0.6708468418585859	0.5056663030085601	0.21183115727128088	0.25830834680791637	80.98133969796756	86.16443204817804	False
Btg2	65.89072053442257	4.053344132343028	37.53123827014373	0.08740375893637006	0.11171970237320944	2.485684724672451e-296	3.565534420436149e-283	39.420271675696405	4.203207000851871	9.913645102916803	0.1576687361296514	0.20207582123904894	1.2324271073708083e-59	5.659588397069566e-48	0.10211563288710036	1.9948934858746128e-19	0.9941623335780653	39.74626929999516	39.1821835231187	False
Chit1	0.673040085005761	0.2185091157682025	0.34097569099447156	NA	NA	NA	NA	0.4716348846432613	1.0794190977773674	1.045010203462088	NA	NA	NA	NA	0.3870967741935484	0.17005557039210625	NA	NA	NA	False
Chi3l1	1.0199940789553064	0.1961154667193373	0.1993769432482753	NA	NA	NA	NA	0.5563176839681317	1.7105258565708048	0.5162426581404739	NA	NA	NA	NA	0.5	0.4357178159102557	NA	NA	NA	False
Mybph	54.125529965409584	1.64957574071201	1.0231280325710024	0.6733065671473113	0.5710202991452992	0.00028710851697853626	0.40957939592707154	59.08756475099463	2.461603862447593	0.5422685876312793	NA	NA	NA	NA	0.6175298804780877	0.11545889541966765	0.005875308018698118	48.53131294095284	66.79718685945213	False
Adora1	11.646931716838697	6.5143537117326265	8.10548457453737	0.4561687473494698	0.41973693200001444	0.030547261058231325	0.0012987880011072267	11.507269055180814	10.87732361025457	4.266832254396948	0.44140912896395346	0.41711943844296784	0.11020675463924613	0.020569451041656934	0.4447018844609206	0.004229945431334388	0.05907218129451013	10.565829392315438	12.194837348284736	False
Myog	65.64254736690938	41.21435434410992	44.64793046381137	0.4914459664908028	0.4691942647187477	0.26480225592711876	0.00015810125542763275	67.46235471966855	48.97259247079229	16.366358768802048	0.48333699490496884	0.41733593355315296	1.5999949572336032e-05	0.00019714153480982353	0.4707043424059838	0.00019641570526031529	0.3642770423114362	62.39822617713864	71.16087556533641	False
Ppfia4	17.59505794778477	10.235630478753965	7.996619634987066	0.5679954043191221	0.555416728410463	2.5343778780487833e-05	0.0058687578877421485	18.622884782375007	19.136019396120354	3.8074032420717514	0.5918971075221076	0.6138176792925185	0.004659002355177878	0.0009944471852490816	0.5707762973639917	3.2090857457369105e-05	0.006712890305026315	17.021574903865286	19.792380761061885	False
Tmem183a	126.72633233234849	8.889238964864704	7.75349115348371	0.5188415711908807	0.5379379213978122	0.0703416096141665	0.07924468727011871	100.5194513768036	19.538822345374335	3.7104889141612327	0.5970357729382109	0.5543193939700101	9.745093211632597e-06	6.159750597527655e-06	0.5613026552623869	0.00010192369493663454	0.00015747856032713963	115.40440284251586	89.64841940746317	True
4933406M09Rik	0.0036645484111031126	NA	NA	NA	NA	NA	NA	0.0012646550151757465	NA	NA	NA	NA	NA	NA	NA	NA	NA	NA	NA	False
Cyb5r1	5.4585829769523535	2.2832580473413557	1.4240112709911141	0.6713709774509632	0.5915338167112666	0.0037314457550981714	0.0009180999579130682	14.684222476352993	2.45764343027914	0.1524655542104467	NA	NA	NA	NA	0.6437318482589299	8.826787555616037e-05	0.22734677687821336	13.239952161942744	15.739026638562725	False
Adipor1	83.0255815486483	2.6348407171698627	3.494413203621672	0.43485907208733293	0.41276066769487824	0.00853629019083886	0.0162779910825559	82.35697958229584	5.582795908426612	3.751012893652416	0.3712406015037594	0.33958333333333335	0.004272405031651672	0.06811867428409966	0.40746268656716417	0.0009567365904125236	0.09896959895093854	79.5287171737652	84.42256448740243	True
Klhl12	2.1971503430056227	0.9219546812934797	1.197572000666442	0.43844819989132056	0.3891705516705517	0.2722689459720479	0.16327926185142802	4.6008674311123565	5.516996583002715	1.8865169373064736	0.6034792368125701	0.4967105263157895	0.17024239504607389	0.7877061896700441	0.4771891431871372	0.3137252555797211	NA	NA	NA	False
Rabif	54.10945821029836	2.7057740451072885	2.3313646792422342	0.5031643563649613	0.5656454367864718	0.8352818537973213	0.033836449970394505	50.746053348289706	4.360678158138894	1.0117838415636848	0.45590277777777777	0.5401234567901235	0.9999999999999998	0.4349928051221534	0.5388888888888889	0.4574349826038254	0.062082473570175496	48.23274542849044	52.58161531218801	False
4931440L10Rik	0.00574782211241212	NA	NA	NA	NA	NA	NA	0.0	NA	NA	NA	NA	NA	NA	NA	NA	NA	NA	NA	False
Kdm5b	74.6692079565296	42.06238846287884	40.78917857207968	0.5347162611499523	0.4866564223004123	6.458839178667104e-05	0.04902516252526309	52.38309908575803	38.17647639157869	10.380397428461867	0.46359675732169797	0.45696873318998893	0.8881715020687384	0.28609259987793023	0.5040638575077375	0.4456387640507545	0.005875308018698118	55.94841225193315	49.7792186834953	False
Syt2	0.8066125098861443	1.147768629278101	1.1158645010230401	0.47673766825840647	0.49255957757138025	0.5296020954762454	0.14857634761056202	0.7971585441653961	2.8112690676767844	0.868293749411164	0.5694444444444444	0.4721995979619624	0.6358280026288411	0.571588188409805	0.5203394246157281	0.7599024158589395	NA	NA	NA	False
Ppp1r12b	1.007365918183289	0.5699225537530777	0.5663731034984422	0.44969454887218047	0.617992992992993	0.2326931919083107	0.39160291054749036	0.8595567233879794	2.5895469732908527	0.45665132521393864	NA	NA	NA	NA	0.5287418237783763	0.19452582701024188	NA	NA	NA	False
Ube2t	6.663961259390082	11.049549853477865	8.737914272550032	0.5725861994663611	0.543311027875505	0.024664354147577023	2.998790193838294e-07	6.562043398555512	16.32514806223896	4.556750381008615	0.5065387996070021	0.5978120517826399	0.42535122801460085	0.0046253379691797575	0.5616045845272206	0.03999583870457599	0.5461010796856416	6.19899381991703	6.827191967224068	False
Lgr6	0.46429439895064045	0.8758447677748331	0.6183704872268413	0.5412010593807031	0.6319348643459587	0.9999999999999997	0.01861775143319463	0.26828429811153315	2.1264979821449748	0.6432474447496139	NA	NA	NA	NA	0.5671314150103828	0.5123221321391427	NA	NA	NA	False
Ptprv	4.737783025020084	0.5877804726010449	1.3309385722980598	0.359523268211609	0.200679481527121	0.0011510187915276823	3.7606121325417505e-05	4.121977449622355	1.402331974044594	0.9915594873472247	NA	NA	NA	NA	0.3073132653559057	0.00633989278495051	NA	NA	NA	False
Ptpn7	19.001553308027542	1.9373168311944025	2.717923337911622	0.40974811159844055	0.45852994319974794	0.009963042948026619	0.12584514876050043	12.461796256270446	9.600926648024295	3.2424921400447584	0.5076889776889776	0.5418730158730158	0.49762937022331405	0.3651027859203351	0.4648718374436455	0.9237739272117876	0.07246043975760705	13.427008193788167	11.756866189544022	True
Arl8a	77.48102934616176	82.72942148619047	80.1292052265332	0.5160978804193963	0.5019542351445194	0.01762428456582157	0.7107467360771834	21.468736991182514	17.08746081126691	4.369825521628566	0.6039241797035412	0.33223291159894025	0.045235354938346094	0.07342229471545088	0.5078048780487805	0.4085660105634795	0.935854351951684	21.579864307313432	21.38757659176105	False
Gpr37l1	0.025090676206489755	NA	NA	NA	NA	NA	NA	0.0	NA	NA	NA	NA	NA	NA	NA	NA	NA	NA	NA	False
Elf3	5.675888811548815	3.3770231627288947	2.4893163150913447	0.5548123533457927	0.5934985272482259	0.03588773130337818	0.011086521155951132	5.6444972706582766	4.835032376123953	0.3060906786032414	0.8185185185185185	0.611111111111111	3.8459116943556624e-05	0.10775214433670033	0.5982758620689655	2.838081885271387e-05	0.16118015871848135	5.222005178448953	5.953058911035876	False
Rnpep	124.08812864385214	213.062838149784	230.60418674542353	0.4916695081591589	0.4668913538508661	0.007291478989115179	4.263122759657518e-20	162.62747272190475	579.3426528059367	110.05696019597887	0.5668472851230967	0.5900559199181531	1.7118877624017097e-43	8.951345420531034e-60	0.5119404829144311	6.025554695956442e-16	0.20169815111678757	158.0791718151703	165.9492655189581	False
Timm17a	21.616208229323956	4.727798784873321	13.00906632831628	0.1984392061473015	0.3284617735691228	2.8521688796116586e-57	4.150410413814225e-26	18.23814607454585	14.138788623196318	5.752239981142701	0.556705797786443	0.4291988882383439	0.7312405686519875	0.024430735836821104	0.327559404841217	0.1406789644899554	0.005492906113456675	19.110038170590926	17.601370948220776	True
Lmod1	3.9349943632734967	1.5342951834685938	1.9269303824288961	0.4685714285714285	0.41426144473811816	0.554268915776316	0.036422752537651655	3.162499635627214	3.8346289095580355	1.0417718333209536	0.5757991345616974	0.47348484848484845	0.34247099841986783	0.6834892282353376	0.4655311668567084	0.8367497530643392	NA	NA	NA	False
Shisa4	61.778146952949044	44.92830169671635	67.01546374170762	0.39433454449873095	0.4101156730295428	9.896972723581226e-46	3.6292782170211593e-29	48.51627429823873	75.14843819918451	33.89647863939696	0.3412766464392068	0.3495774022480455	1.7840616017446733e-42	4.66364120559685e-31	0.3922405579480925	1.0024174257201787e-22	0.07130720711535453	46.567291291184446	49.9396888539525	False
Ipo9	151.49417889239763	246.15683326554435	267.9986538357924	0.4797436855074575	0.4789994462898584	4.993183393471881e-09	3.091036741469893e-10	187.63598748289257	389.7576684765728	105.4689640095103	0.49420795604114354	0.49598943430132986	0.2366520891703538	0.3163602699359317	0.4832440923288087	0.0879014708413997	0.2971333315262593	179.6050332523088	193.50129113444237	False
Nav1	79.34061038015774	57.291442555803755	31.65958622621639	0.6762443498161339	0.5885813787802234	1.2961660244051283e-132	2.328265861275893e-26	66.56401070553578	84.75844636484891	16.215684515606778	0.46843371209896767	0.6107778129678385	0.00012598184590048364	8.035041445863577e-41	0.6347251984190769	6.645844798301781e-07	0.0001379060384974176	77.86091597084672	58.313461916263705	True
Csrp1	149.68086639939065	254.36924078844734	273.57589741257357	0.4800922935365843	0.4916222977625035	2.0799453450305118e-11	3.229696944308421e-05	271.0618263672323	895.1630611702752	287.5896897779549	0.490211335082025	0.47384889429049415	2.145921058590681e-07	6.35117954515905e-16	0.4781434659394355	2.275194496003076e-05	0.3527880994665469	276.60529775086263	267.0132236713227	True
Phlda3	34.57269017577463	14.107869982302994	13.06789119807356	0.5300018432491607	0.4987509940088392	0.11437265249251517	0.6950631264099008	60.63452096742545	126.35324264719296	35.76536662788603	0.5186939559995489	0.490796340412479	0.1151689421515643	0.8456669152483813	0.5109697933227345	0.15900074475685655	2.133930845812236e-08	47.05279437349437	70.55375949108301	False
Tnni1	433.6123056061263	829.6059721566745	751.7241128039151	0.5226989675885307	0.5277457370795032	4.106724537080842e-35	5.597127983895585e-41	417.20315681849814	1371.622522364365	395.14189241271526	0.49172916462901933	0.4861591366417078	0.06974027421217668	0.003702505992020134	0.5158953887377473	0.1935825859194409	4.783301905725783e-11	344.384313835605	470.38545787341957	False
Lad1	6.0680615884446505	6.1210024342964005	5.828436702473885	0.5474340562225203	0.4866603331365811	0.028189840785344592	0.29247558350200265	3.3137271004847078	6.848224122477228	2.047836433892465	0.42533640460192096	0.4684667240390132	0.11051344647284381	0.9204107626128203	0.5017993020417998	0.2623198431319636	NA	NA	NA	False
Tnnt2	419.07924562591455	5.489928597496185	6.84618491778158	0.4831443757855048	0.43517002722629083	0.053675441213931474	0.00020468148053754824	351.7649323866558	4.93434814885351	1.7206458240696874	0.5085069444444444	0.530952380952381	0.3318343545999161	0.7122308826373509	0.4426623897353649	0.3592389213964359	0.01135734482656466	322.1595630787442	373.3868313194001	False
Pkp1	1.8563541307321982	3.1439748277040485	3.8446633989060164	0.4343309250197938	0.4427920284803084	0.15894270468900618	0.16848371748886362	0.9916894096392358	4.20853933239218	2.048953172233219	0.41839995781035755	0.3956579125106486	0.0854331331573945	0.0004471991792769288	0.4363370183887916	0.0030088317917460693	NA	NA	NA	False
Igfn1	0.1251325422502833	0.2241587891776992	0.08902612285510371	NA	NA	NA	NA	0.22561890114311292	NA	NA	NA	NA	NA	NA	NA	0.4968831872278362	NA	NA	NA	False
Tmem9	360.3809651540594	470.9696299071873	564.0814966340212	0.4496934083991414	0.46009455276899247	7.419454470126017e-96	3.4169214638799146e-56	196.17136061163126	492.48384297348554	182.43571234988096	0.46092056417843147	0.43440536757082604	1.0583259964869788e-18	5.953908982034247e-54	0.4539197710367217	1.5079903749721854e-13	0.23446703309660644	205.72717208599005	189.1923971753017	False
Cacna1s	3.5950677294935267	0.2301185969932408	0.2348494151633113	NA	NA	NA	NA	3.355964282886815	1.9714778755039728	0.0	NA	NA	NA	NA	0.5294117647058824	0.3910355309495539	NA	NA	NA	False
Kif21b	55.33192978391139	12.579693173230458	13.97172934356616	0.4560690712363172	0.4784357030666271	0.02631005025232395	0.22051686187801384	35.60024521701571	45.948422878184424	16.067561245973017	0.4926912487421191	0.48364627622333806	0.6634395031738028	0.792538027081973	0.4894993430525767	0.5420069519762681	0.32688360399620364	35.25027806958334	35.855839201095485	False
5730559C18Rik	14.879776843409005	17.05707560246079	5.461142639355759	0.8031689441532591	0.6873509577931111	5.423128397710179e-85	1.0992559862814139e-39	16.731905872976842	38.806260335217374	3.4638325875177443	0.7108097342451177	0.7506490201634014	3.2532789156669385e-19	9.156122073262455e-48	0.7571995876776451	6.509624215130746e-13	0.0003465394256967672	19.30757956558347	14.850795872758516	True
Gpr25	0.25021000644085684	0.0	0.22589799422459717	NA	NA	NA	NA	0.11338119343332981	0.0	1.535773014222848	NA	NA	NA	NA	0.0	0.4070258192181351	NA	NA	NA	False
Camsap1l1	30.172454837929834	36.42084574152992	33.1372172033647	0.521713392270245	0.5371349025388581	0.10696523262074656	0.01659939257656746	31.02124541814716	52.20258643346347	21.23043163177281	0.5368529453173927	0.4613033986984055	0.0313221664107815	0.013711742178940087	0.5027971171196891	0.010987370786417287	3.294224205661301e-05	38.74405907762166	25.380988251115227	False
9230116N13Rik	0.515815078156229	0.6195892768873089	0.41422028423268537	0.6458848801274708	0.5370008863496336	0.10380535550410737	0.8803958212806716	0.3552118445114318	1.713548629040699	0.6519329186945266	NA	NA	NA	NA	0.5637290604515658	0.960570116824856	NA	NA	NA	False
Ddx59	16.0103827228902	0.28888173231283265	0.697886398423211	0.29930555555555555	0.2947845804988662	0.004533861582189048	0.024306510109454393	13.035172625708814	1.5141656251767441	0.2566730461753704	NA	NA	NA	NA	0.32	0.3241153526946964	9.417289178617131e-06	16.183056737400314	10.736156139641986	False
Kif14	9.798863725464162	8.390068418071385	9.361881918407402	0.4500105560964694	0.4818621632546498	0.0487228109070927	0.4397172852940003	15.796398766646947	8.354831053925443	2.524887096588868	0.6367944220954459	0.4228260165971983	0.35600412650468455	0.043902385358011664	0.4769888179335626	0.3982468658409446	0.7172276050859627	14.546919429687065	16.708939855437883	True
Zfp281	5.614156837890776	0.23696405184762498	0.0570774673781054	NA	NA	NA	NA	14.761154055663257	4.642282965600754	1.5203791533117739	NA	NA	NA	NA	0.6222222222222222	0.5693781575037724	0.3759954863385545	14.884631861678768	14.670973635539557	False
LOC100503474	0.0018096434073054753	0.0	0.15684084396559672	NA	NA	NA	NA	0.00794279206705643	2.023251653112951	0.0	NA	NA	NA	NA	NA	NA	NA	NA	NA	False
Nr5a2	2.051013475973089	0.0	0.15684084396559672	NA	NA	NA	NA	1.4367230698853533	0.5447914688619664	1.0955044812377723	NA	NA	NA	NA	0.3333333333333333	0.7037274328611277	NA	NA	NA	True
Mir181a-1	1.5419089099175707	1.9320302008711656	0.6542181260094826	0.8965986394557823	0.8344226579520697	5.3806140098977564e-11	0.009673218547269859	5.397976090140531	20.675525049080296	1.063543317385063	0.9129464285714286	0.9243809523809524	4.2705216207923607e-11	1.861300925127872e-25	0.8333333333333334	6.572481403322858e-07	9.345050430170165e-07	8.176687503931918	3.3685801137760336	False
Mir181b-1	1.261849162336351	NA	NA	NA	NA	NA	NA	5.3763028224551075	NA	NA	NA	NA	NA	NA	NA	NA	1.1483149608019165e-06	8.108333123850882	3.380999793345832	False
Ptprc	0.4008343530564537	0.2228293449050729	0.3689004522624257	NA	NA	NA	NA	0.43410958450586723	1.6375095984107515	1.0260622832296222	NA	NA	NA	NA	0.36764705882352944	0.4244414119533376	NA	NA	NA	False
Atp6v1g3	1.3170840335316731	2.389216639406088	3.1580624324593343	0.39898573358005407	0.49277805527805524	0.0072605973340640955	0.807846309603528	1.5981994122609176	3.1685412272644804	2.024303468756649	0.29523809523809524	0.24981684981684985	0.00042213032347520517	0.00044028500651396824	0.40421792618629176	5.182611174380571e-07	NA	NA	NA	False
Nek7	10.551319982324932	8.423620885816783	2.429342244021325	0.838675083601888	0.7225946861627759	2.345966211388947e-46	7.476172238341786e-29	11.63049779127236	8.603960595937739	0.6337121225786237	0.8098214285714285	0.8465277777777779	5.784543378399463e-11	1.3765197153783539e-09	0.7919340054995417	1.5724836806414174e-11	0.2788788795016939	10.849914221388735	12.200586915344664	True
Lhx9	6.57497382045478	6.517117251417647	7.749080520082147	0.44292422282604293	0.46463584757147797	0.17532618536482508	0.09756007075100195	5.554910990178515	5.384474668489383	1.162757387147339	0.7055555555555556	0.6784391534391534	0.012502546136489852	0.12634707581392132	0.4833234385227809	0.07720734039823443	0.9358525116312287	5.358579673878604	5.698299030172826	False
2310009B15Rik	35.954204562066245	1.8348470341272622	0.9394761697806048	0.6099844964976544	0.7118428630193336	0.00013222219842746967	1.8706159525938808e-05	52.28098553786842	9.63991985260961	1.864703208061195	0.5866509926854754	0.6536743092298648	0.016432262062014175	0.013376326728236718	0.648870636550308	0.0025384142395929684	0.9184146327275087	53.54717848606845	51.356237879070584	True
Dennd1b	1.995821060046003	1.0339564630257154	3.767651354569033	0.2901486660226534	0.19857095021162724	4.366712112508532e-16	1.9413119343207328e-22	4.709314770548874	12.88820757272883	8.3708623776059	0.2812264182227885	0.27823981351850413	1.1772870340951788e-07	7.86379304770183e-05	0.29333467276106284	9.8257300211431e-07	NA	NA	NA	False
Crb1	0.16720853991873666	0.1540525581110175	0.3820592870596526	NA	NA	NA	NA	0.05522687099547549	1.6249457638573321	0.1810721181176743	NA	NA	NA	NA	0.3058559477657621	0.8834413156369829	NA	NA	NA	True
Zbtb41	1.4242767181649847	0.6577009329402418	0.6056389699434938	0.5411184210526315	0.5119047619047619	0.999999999999999	0.5034446716308595	8.157952111312776	29.398080150414152	11.846725310175493	0.5449526075539471	0.4891228549403128	1.0	0.1076993292513106	0.4841584158415842	0.5748966886885543	0.703500062598313	8.254047242246216	8.087770274114204	False
Aspm	2.767517057822938	1.619899177503388	1.7635715046271596	0.4580640961646288	0.5211694703712756	0.3815734454644338	0.5856255178555002	7.6941641175722415	3.270253194773391	1.6494148121492782	0.36811044387034686	0.5528217809353637	0.04404654610215075	1.0	0.4742933846621417	0.4936438632200722	0.28701426403955377	7.6959643165345915	7.692849365521085	True
F13b	0.06995374807728721	0.20832445029403576	0.10338703835197327	NA	NA	NA	NA	0.08970141506802935	2.154709414572523	1.048755054599532	NA	NA	NA	NA	0.5384615384615384	0.4760195463959556	NA	NA	NA	False
Cfhr1	0.0	NA	NA	NA	NA	NA	NA	0.0025037039796675198	NA	NA	NA	NA	NA	NA	NA	NA	NA	NA	NA	False
Cfhr2	0.0	NA	NA	NA	NA	NA	NA	0.007560077176710782	NA	NA	NA	NA	NA	NA	NA	NA	NA	NA	NA	False
Cfh	0.1356049572204916	0.10933173866409895	0.29838304830038737	NA	NA	NA	NA	1.0166954485798971	6.90538054832923	4.954843859983681	0.2691094619666048	0.3728610675039246	8.83755632755875e-05	8.715478657320526e-05	0.2662538699690403	0.004389797734145825	NA	NA	NA	True
Kcnt2	0.12539943629795072	0.23964397444475039	0.3966534576562265	NA	NA	NA	NA	0.23922306194590875	1.5347646863445175	0.0	NA	NA	NA	NA	0.4117647058823529	0.6738243600142829	NA	NA	NA	False
Cdc73	7.542841735153326	0.0	0.15281314124309534	NA	NA	NA	NA	5.443846202562639	NA	NA	NA	NA	NA	NA	NA	NA	0.20815148633880587	5.402794971111003	5.47382743901608	False
B3galt2	0.11652942722986814	0.15519095746019446	0.1708418277779946	NA	NA	NA	NA	0.36546014861946535	2.5245782359359	0.825651802882027	NA	NA	NA	NA	0.5652173913043478	0.30455108692236976	NA	NA	NA	False
Glrx2	19.81209639270717	23.34975894161324	22.942225069496494	0.49667516845982096	0.5120218197811092	0.745810228848293	0.465334059139683	40.98209751351797	120.70746602356306	50.59785950742469	0.4529948231271552	0.4687691039455554	0.0005887268140827665	0.0020684478800547653	0.4826637967369554	0.0011356522971567359	0.4688613109772344	39.49373478149572	42.06910400319717	True
Trove2	25.39481976565179	29.04952899714105	10.861882206848986	0.7553294637883066	0.6919769164544176	3.751833828414121e-133	6.678382202549832e-34	33.407492037634015	39.57216727868038	3.098137470839505	0.771930312175518	0.803046025330796	8.625542531855106e-26	1.7737621642403756e-64	0.747782341875163	6.715206901237202e-14	0.0009065457117045373	39.25927932917572	29.133714802238377	True
Uchl5	6.27801016494084	2.957439514734229	1.8575079410241988	0.6130514277389277	0.5976692916111075	0.0024867890051401714	0.00028181321798645176	25.131282713586266	15.502574039818168	3.284626839206366	0.6679105969962876	0.6418100700112894	5.493812330883072e-08	8.909078130014798e-05	0.6370786516853932	8.974626876782175e-05	0.8577381617972074	22.428607834956576	27.105146388989965	True
Rgs2	53.45098243484686	67.10186328814036	67.1851673248735	0.47214546623421505	0.5712885346092851	1.1767836264359715e-06	0.11952009004570643	34.723844742706795	54.652342023715356	15.792097671974467	0.5657423265134053	0.5557452874554737	0.0801793499867644	0.08616588277809441	0.4946540460223744	0.4161687651140552	0.0027018974709380667	40.351433700002374	30.613807863783062	False
Rgs13	0.02922969209079658	0.09683630501611165	0.27790165920098125	NA	NA	NA	NA	0.15303818655328055	1.7566441815798937	3.6395786537196226	NA	NA	NA	NA	0.1836734693877551	0.002618640140356882	NA	NA	NA	False
Rgs1	0.001998541352602555	NA	NA	NA	NA	NA	NA	0.020822595634130237	NA	NA	NA	NA	NA	NA	NA	NA	NA	NA	NA	False
Rgs18	0.24157633465950645	0.12377674733692665	0.16201507630007525	NA	NA	NA	NA	1.0380318884236632	1.5517659102499253	1.5086620142431906	NA	NA	NA	NA	0.3103448275862069	0.011748480895589108	NA	NA	NA	False
Fam5c	0.055113111039029695	0.19472933747481863	0.09696864657107418	NA	NA	NA	NA	0.11050391289410685	NA	NA	NA	NA	NA	NA	NA	0.6052951042660917	NA	NA	NA	False
Pla2g4a	0.9164024978394103	1.2231265050802616	1.5203203706631652	0.5138622444591872	0.3580688854489164	1.0	0.006517764631278972	1.770198908599823	8.406008272600593	3.0532508099452578	0.5030967365967366	0.49341475698816417	0.3309358289422142	0.35839763219162646	0.44332210998877664	0.4870263243913414	NA	NA	NA	True
7530420F21Rik	0.009467490131253566	0.10779596286618513	0.017252492836215643	NA	NA	NA	NA	0.006541418476836562	1.4600776937657838	0.0	NA	NA	NA	NA	0.8892617449664431	0.3025494843069389	NA	NA	NA	False
Ptgs2	0.010828107338340106	0.21681589381918115	0.0	NA	NA	NA	NA	0.019876743849714083	NA	NA	NA	NA	NA	NA	NA	NA	NA	NA	NA	True
Pdc	0.00951516972315724	NA	NA	NA	NA	NA	NA	0.010982095364457052	NA	NA	NA	NA	NA	NA	NA	NA	NA	NA	NA	False
BC003331	2.315039416120267	0.23374492442303235	0.27738089005154615	NA	NA	NA	NA	20.518973784131234	1.7727823113735166	0.20618221878112464	NA	NA	NA	NA	0.46875	0.3798738699486768	0.605974728116542	20.454169907544706	20.56630245804274	False
Tpr	47.25612701319833	9.007681815828718	9.903604185935556	0.48107447829684835	0.47093288629007285	0.3878138751959394	0.13210200876705552	95.76017298569951	5.079558692025234	1.8186653071647858	0.536019536019536	0.43115942028985504	0.9999999999999996	0.8898839652765371	0.4804312163112257	0.3355742653296694	0.3197151869302436	90.70418931356389	99.45274533051766	True
Prg4	1.5975036662760262	0.07070125279381652	0.27148411427949803	NA	NA	NA	NA	1.8757466338888054	NA	NA	NA	NA	NA	NA	NA	0.3668692122804582	NA	NA	NA	True
Hmcn1	9.149772705223272	5.088933810430022	5.900560133908373	0.45661939022050735	0.466611888267362	0.12567079660734443	0.03768638442774939	15.407867146544874	6.902339145159458	1.866130732246935	0.4952668448916105	0.47789644565960354	0.6964676629916755	0.914211637082451	0.4669396993048445	0.5385859774065658	0.5102268139704977	14.736327312188878	15.898317587366654	False
C730036E19Rik	0.05124054348728915	0.027101986727397644	0.34610536737706815	NA	NA	NA	NA	0.11631109889381593	2.2696237213488524	0.47905451849425895	NA	NA	NA	NA	0.2964060763245646	0.996291068647786	NA	NA	NA	False
Ivns1abp	25.725803558909156	5.501082877048985	7.05781613081557	0.4524583406486232	0.42368322652147905	0.014122423207401487	0.00019787020767803723	96.48199053604388	27.886815711412087	10.507944237084676	0.4193233906957237	0.46123204400949475	0.02610145325351791	0.06358465353053526	0.4433566433566434	5.255870392196522e-05	0.25830834680791637	89.86925979501135	101.31151298735975	False
1200016B10Rik	36.5550921585471	0.4656879171833063	0.4597065136230477	0.7047619047619048	0.3448979591836735	0.0501024597324431	0.08069046775199244	19.055988918422415	3.0393899007511163	1.3673233416736905	0.49076832449718094	0.7114902641218431	0.24298495403490958	0.23788452148437486	0.4999609283425803	0.7912167253960722	0.04122080432726443	21.229727665120684	17.468426912406834	False
1190005F20Rik	25.43542114459291	5.974318937223984	6.4198995078573935	0.4801010315297546	0.49566486225048906	0.7345402968084012	0.24530799383347268	17.861415601119838	6.889042109920793	1.7834642371567357	0.5414640522875817	0.603217044393515	0.9290596866317956	0.31350305329645267	0.4879427279577995	0.9276520449213804	0.0066391995097500175	19.38103098675501	16.751584139700892	False
Rnf2	12.161835649466022	0.7598161846280804	0.4887310104284647	0.6583333333333333	0.5452380952380952	0.6358280026288411	0.22880554123435634	29.287254705446113	21.52232979686472	6.496627840897218	0.42551202213995964	0.4813564858967396	0.0360100933891696	0.027887436371117725	0.5655375552282769	0.15312001096575728	0.595802811100927	24.952325141971297	32.45321449899514	True
Fam129a	0.5095570540949896	0.6051453440526098	0.36972784275869486	0.5986991261024928	0.6293008966582275	0.16414940178310666	0.10380535550410737	1.1832024284740517	3.0265476120512083	0.5008150741856353	NA	NA	NA	NA	0.5979445933869527	0.2434375784212579	NA	NA	NA	False
Edem3	3.3519040796354456	1.560315458013897	1.4922617928347073	0.5264935423428245	0.4746527777777778	0.462303033918281	0.902158500096699	11.304768986824943	9.742017449768529	3.0758415051116734	0.5462186162650559	0.5383760683760683	0.8438976552528619	0.14207137942637585	0.5333222219576657	0.4193401966337392	0.7583645975819135	12.1518145683353	10.686140191339863	False
1700025G04Rik	19.280247894488266	29.206057289580315	16.90437645911755	0.6327232036148049	0.6335969666581714	6.957861321289031e-33	7.706511606925946e-26	16.71826108003154	19.91438008141323	3.5669438927778607	0.6654663161837591	0.6184010861073188	1.7786311754062085e-06	1.0606619781740056e-06	0.6267703858041964	1.5814341978191038e-11	0.06848423157230328	17.284344213723777	16.30482957789676	False
Tsen15	49.401111749301776	0.9236334083462966	0.7305558432642034	0.5017857142857143	0.4912319094304388	0.26043547657665356	0.630456491786798	41.15917426605079	18.77806518375888	10.73653805553792	0.2721502054741967	0.3876525243062557	7.89763410738595e-06	0.0012954801552881113	0.42424242424242425	0.0005154478156245327	3.403772113413415e-07	51.866941905315365	33.338894529509226	True
Glt25d2	2.544102226811412	2.94446713263302	2.7003955507429502	0.473623330074943	0.5610501901585019	0.5178172686985875	0.11097282872020324	1.439859878077505	3.930604470585913	1.6541496647089087	0.3576388888888889	0.3852216748768473	0.38169339766321253	0.08205429958748714	0.4916387959866221	0.05889471760768649	NA	NA	NA	False
Rgl1	19.24779690041104	8.368528383181793	5.23444744554508	0.6729753772662491	0.578701288694924	2.192798293807561e-15	0.0003270549861450451	11.093588145338467	7.457977709594908	2.441879431229538	0.42074929982521636	0.4734725679063865	0.26305395754293553	0.18365717190177455	0.5876285718361699	0.4815973316398007	0.3701082285795322	10.79495280549657	11.311692607020747	False
Apobec4	0.009783433034459912	0.3234461252248634	0.0	NA	NA	NA	NA	0.014813575201485431	4.542526103683681	0.0	NA	NA	NA	NA	NA	0.06406240436651123	NA	NA	NA	False
Arpc5	29.67600770425061	27.12218247391145	48.92480605664297	0.3284308836535851	0.44437822163224017	1.9045362085701787e-112	3.5063795242010463e-22	44.01921815848681	98.79040155054972	34.55331446862654	0.4573905962327019	0.4731961339097072	0.06495612286339084	0.03070113126006217	0.4065761124793421	0.0007561261028021081	2.133930845812236e-08	70.16839411840077	24.921505378774395	True
Ncf2	3.898826148834325	0.21462934281712304	0.23244502320602223	NA	NA	NA	NA	17.506970828175096	1.6437218833765936	0.7224047394638993	NA	NA	NA	NA	0.492063492063492	0.7855843833319509	0.07785406457768612	10.602546045462196	22.549528253751934	True
Smg7	92.4838235257824	18.69422626365382	15.768946690832403	0.5117775963080258	0.5768443402772677	0.1787675187633777	3.4838274986648397e-07	53.289887742602225	14.091248939184947	3.530009708344551	0.5013322788322787	0.37746721252603604	0.1875708463740447	0.382784594250445	0.5383546414674819	0.3233656999454421	1.8059065093618605e-06	67.60316264144788	42.83637236704078	True
Nmnat2	15.010397318333247	11.186421669831441	13.544467381102908	0.4583501603836138	0.4378675641483563	0.04830508610259288	5.128157117294772e-05	10.018653384050507	7.262451444348428	3.2011543116158867	0.40430172068827525	0.38788288355375516	0.013183368381608537	0.0016191812707861462	0.4447965813595133	6.175660659316556e-05	1.6368386697377197e-05	11.85672168979787	8.67624394726872	False
Lamc2	6.549604510818823	2.9149155874990695	2.6159718590704117	0.5125819951906908	0.5404570140279454	0.819147252434845	0.46745146071453475	5.239521532717475	3.971796489851814	0.6258683451855748	0.6003401360544218	0.6619658119658118	0.3105046590790151	0.1262894743854302	0.5300879683173869	0.004824805851739678	0.00918932852564735	5.77436016955894	4.848909045136629	False
Lamc1	28.33442997156676	26.860453388342602	24.463344931993937	0.5170346148567033	0.5301288253541248	0.05174176094237611	0.0069927329918234755	10.375733872802197	10.682667657326977	4.128522185584496	0.42168478579116253	0.42804203959038145	0.15629655502081127	0.03035424984570298	0.5164553684357291	0.14258985553376174	0.009596498213058347	10.827150208714281	10.046047784776523	True
E330020D12Rik	0.0785867802102415	0.18110488666691857	0.0	NA	NA	NA	NA	0.11222760439670681	1.702543715748405	0.0	NA	NA	NA	NA	1.0	0.2965724591708254	NA	NA	NA	True
1700012A16Rik	0.03564601469718634	0.0	0.21681589381918115	NA	NA	NA	NA	0.08051580462300892	NA	NA	NA	NA	NA	NA	NA	NA	NA	NA	NA	False
Dhx9	51.97593497947806	9.739539018292074	8.697245629542362	0.5108697252960072	0.5390313663671935	0.9671655283222295	0.009780291077941365	50.366157809397535	7.015009895518282	1.8975511663677376	0.43976190476190474	0.5172488226059655	0.4967543930289455	1.0	0.520892959358901	0.6791163051391862	0.8548667702810794	49.88282960162839	50.71915032068962	False
Npl	1.5854886054995614	1.2512816593042217	0.9467977240124732	0.5079988933372391	0.5913227594817856	0.7754496546815662	0.016786329118478212	3.0090904664482143	3.005683222212754	0.7651189018016425	NA	NA	NA	NA	0.5715743812196991	0.30853444173157524	NA	NA	NA	False
Rgs8	17.755360539948317	NA	NA	NA	NA	NA	NA	15.4555588984477	NA	NA	NA	NA	NA	NA	NA	NA	0.017586894190852152	16.571432246438473	14.640595217330832	False
Rgs16	8.73110020236437	4.500039763658096	2.9913545350174777	0.5918814901839533	0.5680600033579142	0.0012048319177685996	2.1588746571639945e-08	15.15184592562539	21.40861927445328	4.928414421422424	0.5909074789348525	0.6744282708834725	0.13044991903038106	4.080424056314141e-10	0.6135875501213174	0.004163456830766795	0.0011902457708915656	13.57178102223953	16.305825911244252	False
Rnasel	5.24148387397484	4.972294152995024	4.3023505447379184	0.4880265428655612	0.5900047773281469	0.6563666869560475	0.00046895366436643424	5.334176307777266	16.369451384640353	2.545741486825509	0.5952581149393263	0.657390905786628	0.0005061079668228471	7.500923787618487e-05	0.5732135884420149	4.950301584423371e-06	0.12308233827209283	4.843069375078747	5.6928499103098975	True
5830403L16Rik	0.02351832884127712	0.15829302650724517	0.0	NA	NA	NA	NA	0.017177903118000916	NA	NA	NA	NA	NA	NA	NA	NA	NA	NA	NA	False
Gm5531	0.005282111161475018	0.0	0.3020369930559696	NA	NA	NA	NA	0.0	NA	NA	NA	NA	NA	NA	NA	NA	NA	NA	NA	False
Glul	22.06214767562729	7.213611472114133	9.089460663164726	0.49285803962412583	0.4686738535757432	0.7468206092098897	3.890677561451906e-11	28.018278891187528	28.417045126979147	10.05767750915667	0.4637877571237513	0.5202321022241998	0.2006093281160735	0.014089228966446684	0.4790040876997399	0.1768993494204928	0.6265794427437086	25.023880485207407	30.205199075330288	True
Zfp648	0.03541473224238725	0.0739258070124553	0.25752627101584225	NA	NA	NA	NA	0.0050578857388878995	0.0	2.0198781689179253	NA	NA	NA	NA	0.2	0.10851028649385644	NA	NA	NA	False
Cacna1e	0.9291745926446966	0.23935081990820417	0.20466191301334816	NA	NA	NA	NA	0.49309140312249866	1.8710330590960271	0.6637794825788509	NA	NA	NA	NA	0.5	0.5764606060094737	NA	NA	NA	False
Ier5	6.567230473618973	0.6099266417571382	0.5521591008708131	0.6144209956709956	0.5157828282828283	0.2528697301676036	0.7708669945730273	21.06615646262583	5.39949370217934	0.028196717462669836	NA	NA	NA	NA	0.6541353383458647	2.9842567021631965e-05	0.17471454284672028	17.176420568059868	23.906974812589734	False
Mr1	0.3066958242819082	0.41616228621634316	0.3465464092368733	0.5432861452750025	0.5238095238095238	0.8714146793645341	0.3592834472656249	0.4935806727320391	3.801915827857233	0.4971034802606558	NA	NA	NA	NA	0.5617623918174666	0.4572293585048749	NA	NA	NA	False
Stx6	42.26455188418062	44.14901652988391	45.06304234617524	0.4973934131974616	0.4903705238789167	0.44994081450147366	0.16487060959031227	26.73454758242219	35.117333867035285	10.58983380967647	0.507915149372273	0.520142384568105	0.45442454548674965	0.8582886874409293	0.4969031837444312	0.928805183408362	8.360214956216832e-06	32.01450304527149	22.878400334273834	False
Xpr1	5.012524555722182	2.1165775438103958	1.7603807696421916	0.5565949049846058	0.4870768709989303	0.3909274566995052	0.26433603640598496	11.252295607396888	3.340905869288476	0.6140665022941375	0.6644444444444445	0.6176470588235293	0.0755186975002289	0.45825831964612024	0.5529438440027209	0.0757403332801614	0.7683824736490059	11.003417826656248	11.434060278724317	False
Acbd6	171.0735464603343	193.34376031664547	153.8049564312566	0.5630325549778267	0.5507599634654887	2.3249134655867547e-50	8.77193526646906e-37	107.46130106937484	218.08435830099796	51.84195713913936	0.5578995078015375	0.5614311318718748	6.433049518745349e-12	1.987584154214314e-15	0.556570652954151	6.971491638102203e-21	6.677606119474775e-05	117.97428218521343	99.78328115331286	False
Lhx4	0.8583604278568256	0.29367145001060757	0.10919031164270304	NA	NA	NA	NA	0.7145643224449182	2.0489915920846093	0.5067328019813224	NA	NA	NA	NA	0.7096774193548387	0.4064747964584152	NA	NA	NA	False
Qsox1	155.457074195385	2.8325950513348412	4.74521363750783	0.3795204684437878	0.37580781060081614	1.3902575280055282e-05	1.526300288849729e-08	245.63017506011386	2.2301919714976144	1.3778633529581097	0.15625	0.29333333333333333	0.0024939179420471187	0.04095959151163695	0.3500717360114778	1.813593502909176e-06	0.18179114712395694	232.01793294486836	255.57170020046163	False
Cep350	10.697725148984945	3.45453720479687	7.336726272397481	0.269176001453609	0.42284404437085	5.559147916588044e-30	0.0004075831368779564	10.678494493832549	7.096590404308184	4.582243537431866	0.46080449665391504	0.2720114312116498	0.0016675138859024252	1.0899915779692865e-07	0.3236110046746877	4.600513131817932e-09	0.000733969535674257	12.376855230615318	9.438118674833898	False
Tor1aip1	43.63859627104629	4.755758027229504	4.010153513346261	0.5446919500909795	0.5433519608623021	0.11566187704377627	0.16404394987955168	22.356192317348523	2.6428539188753324	1.1495410449896792	NA	NA	NA	NA	0.5308633953633434	0.7530179687763546	0.23881426109825354	21.28804981518225	23.136296391964326	False
Tor1aip2	13.639450257681668	16.984134950601586	26.69803919738652	0.3774767110797475	0.3939437908600969	3.7343599208297166e-22	1.2240252865065434e-17	8.668612786105548	16.83884362744286	8.049902226199487	0.389310908908822	0.36358650544923343	0.05728087265622413	2.6123886269326885e-06	0.3993631510180066	3.629317264292332e-06	0.00011364048118781295	10.385497975651752	7.414707872392031	True
Fam163a	5.917794321592668	9.064977197588037	8.013051001002134	0.549772872145901	0.5123524106992102	0.010393088329503152	0.2671631871331559	5.192053977137081	13.245408305293292	2.2100537703530683	0.6158002875599191	0.5921004622617526	0.016803726240374486	0.031421914490147036	0.5452566582433983	0.0002042553472891689	0.7852070948879994	5.052792283485043	5.293761955646992	False
Tdrd5	0.20304001726171278	0.2131063813520044	0.42514333764067214	NA	NA	NA	NA	0.1263097901931358	1.5549248587436675	0.5671727045695225	NA	NA	NA	NA	0.36	0.4935142627416464	NA	NA	NA	False
Nphs2	0.06594195160150841	0.15829302650724517	0.15829302650724517	NA	NA	NA	NA	0.030474085431849596	1.779485756418504	0.0	NA	NA	NA	NA	0.75	0.18675256755727784	NA	NA	NA	False
9430070O13Rik	0.006914887491719249	0.19132911557780538	0.0	NA	NA	NA	NA	0.006523229528144597	0.0	1.9025386065499683	NA	NA	NA	NA	0.666110183639399	0.27725892042440536	NA	NA	NA	False
Soat1	6.100319524171461	5.691685350992607	5.122246486295289	0.49990679019964335	0.5341336958783336	0.6265607770570673	0.09408400752617735	7.0777246337976445	8.976339788043505	2.811440838209509	0.4157923043825681	0.49096093909666866	0.30405987771541115	1.0	0.5147563486616336	0.3176276636012353	0.08621106802242667	7.782192743129469	6.563225452824965	True
Abl2	83.97068035615925	15.898744341534934	11.222176864688139	0.5932541058847891	0.6143137396792683	2.68897474262499e-09	1.810165682416061e-05	53.67300949345052	37.91959226827741	10.753764669331808	0.5227684246466646	0.48659321244831494	0.7538999017779076	0.08355619989689228	0.5402619816113957	0.8173488287223692	0.22734677687821336	51.729557508691656	55.092384538499125	True
Tor3a	8.050391831082992	9.155792202084863	16.398142983314383	0.33023270653913406	0.4500775576627057	8.51192117976002e-36	1.6406422841432666e-10	5.82366385477358	15.277704636283593	6.541887788330964	0.5604082697935134	0.41446522242220796	0.0283363682176545	1.2641068792880512e-05	0.37063095701637067	5.246532148402576e-05	0.0002650384654985906	6.55290831567926	5.291069585572798	False
Fam20b	40.03217617563306	88.22876182229335	87.3616873797093	0.5079497822629155	0.4985919770635519	0.5357210225388014	0.6638779115299092	30.249995789825995	97.33720642660434	32.19402344057736	0.4712645624192709	0.4764071693078146	0.0499218877344357	0.025443970635129782	0.4973366609268207	0.04914055159629393	0.6085427727950612	31.231550436592173	29.533130036569805	True
Ralgps2	66.05328798471787	36.13349563827202	41.21874312946464	0.4577262051374844	0.47144050773766205	9.230001387891666e-05	0.0030030803783572956	72.55512221709682	28.59767108947965	9.678076297005559	0.4604524102836333	0.4140121192260661	0.1454877600759323	0.0035427729371837057	0.4683717045573183	0.0013657544848287412	0.0005461357712973152	81.9057036415367	65.72604589587672	False
Angptl1	2.5789797612102157	0.8593902579916771	1.0687792810618815	0.5100769927536232	0.43601190476190477	0.22424452830608188	0.2836071084054856	1.9385802499816513	3.7603177023054277	0.5487131644702988	NA	NA	NA	NA	0.44954128440366975	0.6431470109366844	NA	NA	NA	True
1700057K13Rik	0.09864219654874136	0.09903855665943066	0.12091794266918346	NA	NA	NA	NA	0.08785234733775751	2.4536260805922807	0.0	NA	NA	NA	NA	NA	0.7276961984297889	NA	NA	NA	False
Rasal2	4.747841371641095	1.4893304187082643	0.7223612058962501	0.6763224520577461	0.6693369130869131	0.0006102590502807978	0.006695018134217242	5.127577888854504	3.523611652669391	0.7566720337451316	0.6891666666666667	0.6666666666666666	0.035697803555194696	0.015346677832630098	0.6678700361010831	0.00040526077075060993	0.8952223163550246	5.088479738509506	5.156132717758158	False
2810025M15Rik	95.41866509445278	193.9055097252296	187.071305826895	0.5339273852847835	0.4685979307183048	5.063445625824334e-21	1.339503980635618e-08	68.12199503523877	212.12904899373663	127.75762539227841	0.34365663434815397	0.3843826601409428	2.484082125542935e-90	1.113549913627654e-77	0.4711401160919317	2.1682800781264318e-11	4.9707815858006645e-05	78.78486172423226	60.33450812754689	True
BC026585	1.3482602894855547	1.5519237500118466	1.2925619756908826	0.553639455782313	0.5586329724197372	0.515425731883901	0.27571405722982234	0.6030852036060087	4.3391748624693784	0.8382626651693149	0.6287878787878788	0.4595238095238095	0.07894069368148848	0.8388197422027595	0.5514018691588785	0.21547930727239265	NA	NA	NA	True
Sec16b	4.705150772982547	7.358635592935435	5.476892452419158	0.5524476875116083	0.5853620690285692	0.00019099903236790923	0.0004346781218282249	5.0072568204085055	13.531921348908245	2.7642902099216107	0.5865077416785197	0.5938721001221001	0.01961087084764166	0.011643515917886323	0.5806276086768989	0.00027745639136798146	0.7063145612530113	5.100318208588476	4.9392906380298705	False
Fam5b	2.355338568243232	0.8800316337872758	0.7872556478708788	0.5639880952380951	0.4906565656565657	0.2954132806556703	0.9999999999999994	2.413149600657723	2.237122201425218	0.5677314493058393	NA	NA	NA	NA	0.5272025653568129	0.9568771589673416	NA	NA	NA	False
Astn1	7.473725004420134	2.821848341709521	2.9592925203680926	0.5517366708520184	0.41433316683316684	0.20852618262681588	0.15109907317559276	14.107723106840698	3.709172851642763	1.1479107684481542	0.4754901960784313	0.42857142857142866	0.22948101302608842	0.6439689563703725	0.4875709219858157	0.7744399998942947	0.2069129645959169	15.39107846550399	13.170441103322563	False
Pappa2	1.8087092805497624	0.7132882567115919	0.7932687736940529	0.4442620475229171	0.454822847641212	0.9999999999999998	0.668284996718807	1.8235210663310697	1.2948323943328157	1.1656410692691548	NA	NA	NA	NA	0.4492785149735335	0.05232740415009838	NA	NA	NA	False
Rfwd2	62.329157503968204	123.96968418504011	119.18240357978486	0.49409660981829734	0.5253639892562872	0.29849583787465045	4.607328679407344e-06	55.575859175736355	190.784315010599	57.270754484001145	0.5129551733550959	0.5055064757075511	0.5935230943413997	0.9494773279377342	0.5066843784645699	0.2955636195275418	0.4467075436757767	55.32450547753796	55.75943210138686	True
Scarna3a	0.01091399646035443	NA	NA	NA	NA	NA	NA	0.020164013305543984	NA	NA	NA	NA	NA	NA	NA	NA	NA	NA	NA	False
Tnr	0.12001694490099925	0.3239531841193991	0.0	NA	NA	NA	NA	0.12263310953030856	0.7174580061067192	0.7427620328154971	NA	NA	NA	NA	0.6666666666666666	0.6366898042263214	NA	NA	NA	False
4930523C07Rik	8.615705323026226	2.7314639489026624	2.318166234183142	0.5540467607266197	0.5765092984197935	0.7479737604628282	0.021977047445416183	5.8598396984684955	3.1008215054806803	0.6246177115582371	0.6581632653061226	0.5566666666666666	0.09313964843749999	0.13515645084567043	0.5459901677487147	0.029749825750967004	0.043831247654846014	6.306761259172921	5.533436311437175	False
4930562F07Rik	0.10847585270002201	0.07565320213828997	0.30920303662905624	NA	NA	NA	NA	0.04791571140624387	2.149057992906318	0.22632137508522268	NA	NA	NA	NA	0.3472584856396867	0.3843400307867352	NA	NA	NA	False
Tnn	0.7263930904099013	1.143625479846421	1.137233530404688	0.42650339834515366	0.6864583333333334	0.7047680231196418	0.361594608053565	0.583344740076511	3.0856330677625037	0.604467331036586	NA	NA	NA	NA	0.5165289256198347	0.655342935742425	NA	NA	NA	False
Mrps14	55.027683530821136	0.30303592488251885	0.17534678830835074	NA	NA	NA	NA	37.36770182759638	2.1901213177318146	1.4455385969699017	NA	NA	NA	NA	0.5531914893617021	0.4336967082291737	3.294224205661301e-05	44.87154852588995	31.88736435131453	True
Cacybp	4.517255320839346	2.1836951336071326	1.3253703199229694	0.6378250361869314	0.4570730535804065	0.00012980192474186847	0.23690187778029256	34.08319747034292	94.66667413633655	32.45908162804921	0.5523595857152497	0.5246125782272535	0.059222061860786615	0.3046806118598553	0.4924760601915185	0.09348962801037487	0.684694489011836	32.292027247572136	35.39135549820923	True
Rabgap1l	1.4040356004624115	0.18408713105387445	0.21797984986111113	NA	NA	NA	NA	4.685106394908296	3.950490416162284	1.9397915295777555	NA	NA	NA	NA	0.4222222222222222	0.2458106520559504	NA	NA	NA	False
Gpr52	0.0	NA	NA	NA	NA	NA	NA	0.0019237819003534685	NA	NA	NA	NA	NA	NA	NA	NA	NA	NA	NA	False
Rc3h1	5.592789236512138	3.4306405017210175	2.1025455285133177	0.6092407675752928	0.5870079250134398	1.44452884566391e-05	0.0008079103844098095	14.426613981535015	4.958824454464643	1.20024285948539	0.6322857142857142	0.628735632183908	0.056664426345121116	0.14800580076020614	0.6225165562913907	0.02983787667747587	0.8851049477475013	14.006315345886424	14.733573659255878	True
Serpinc1	10.89375836550154	0.5880120408366598	0.40824212072906185	0.5823717948717949	0.5350340136054422	0.04355852192384191	0.8714146793645341	5.928545612077618	1.3393695358549507	0.571834331680767	NA	NA	NA	NA	0.5747126436781609	0.7181881910787542	0.5412473495634471	5.840496359554229	5.992851245943019	False
Zbtb37	0.8329813724452356	NA	NA	NA	NA	NA	NA	0.4469895931345156	NA	NA	NA	NA	NA	NA	NA	NA	NA	NA	NA	False
Gas5	35.91431846500561	0.15444578672071277	0.42427733564296	NA	NA	NA	NA	375.73469500126487	2.2054501454164037	1.0750250883117154	NA	NA	NA	NA	0.3448275862068966	0.6256024546248289	0.15260947739006306	339.91902602122093	401.89220605410605	True
Snord47	17.332503097099796	NA	NA	NA	NA	NA	NA	140.93308287471214	NA	NA	NA	NA	NA	NA	NA	NA	0.36815808858901256	126.11624024040516	151.7543724390936	True
Dars2	11.450156317922449	0.13827008486912004	0.17946483443517608	NA	NA	NA	NA	8.9174694001028	2.66165910746145	0.6383490648234489	NA	NA	NA	NA	0.45	0.6886135340020604	0.08621364879442633	9.01994931897657	8.842624515532068	False
Cenpl	45.800127074644756	0.232450930971412	0.06466917522481486	NA	NA	NA	NA	46.25868519817509	3.4836498267881475	0.6386534896274217	NA	NA	NA	NA	0.7666666666666667	0.0073086316088168185	0.014537131737285144	48.912994649064196	44.32014458797514	True
Klhl20	4.379341291749469	0.2947141893671545	0.16865701367798633	NA	NA	NA	NA	2.223978408893208	1.8130388481541502	0.4829976764276938	NA	NA	NA	NA	0.6285714285714286	0.8880670360612706	NA	NA	NA	False
Ankrd45	0.617489614199786	NA	NA	NA	NA	NA	NA	1.058767398845419	NA	NA	NA	NA	NA	NA	NA	NA	NA	NA	NA	False
4930469G21Rik	0.0	NA	NA	NA	NA	NA	NA	0.030222419712611935	NA	NA	NA	NA	NA	NA	NA	NA	NA	NA	NA	False
Prdx6	294.1302898216999	8.845222684609595	13.973891875653344	0.4288219925784576	0.4026066020795353	2.0005268655466586e-11	1.9462202700404895e-12	268.25212627627974	199.2218237219212	70.42559454089692	0.4881593381883781	0.5391941944792931	0.6945079898014415	0.001957339005578433	0.4901666813651998	0.6425023185391179	1.6368648683301962e-05	304.01082796214934	242.1362205506443	True
Tnfsf18	0.0	NA	NA	NA	NA	NA	NA	0.015949027474553026	NA	NA	NA	NA	NA	NA	NA	NA	NA	NA	NA	False
Fasl	0.008492483328877698	0.0	0.16197659205969955	NA	NA	NA	NA	0.053490848887164315	3.0688196932788583	0.0	NA	NA	NA	NA	NA	NA	NA	NA	NA	False
AI848100	49.603449544553854	4.060736072965839	4.1044264388684475	0.4657852699680674	0.5286567424314135	0.08205830752297207	0.2102235056744997	53.131612471406534	6.80447419034593	1.5257919215603688	0.5373867051751667	0.5279100529100529	0.8624034912671917	0.2722689459720479	0.5	0.7641970137522575	0.12713711657823623	51.34980163497527	54.43293499239567	False
4930558K02Rik	0.26908443229824697	0.04846462650488533	0.12757961273006463	NA	NA	NA	NA	0.3763955584972672	NA	NA	NA	NA	NA	NA	NA	0.5594930636269975	NA	NA	NA	False
Pigc	40.084571775504216	10.304765394565822	9.178777025567674	0.48960243780923185	0.6201452792864353	0.4760814643081664	0.00012814236246663226	26.968947161277686	26.329927221138014	8.11754982062503	0.6356512857581441	0.49043616724232325	0.0024547672511241103	0.06836780929112628	0.5178976480606485	0.9120614726565348	6.395495014876005e-07	33.8013811451723	21.978967285399598	False
Dnm3	5.75846230665083	0.7048513932586841	0.9159808905697087	0.4132273443556814	0.44285474361376925	0.13290188519546178	0.49661743531793406	6.2479634661742605	5.247637325846745	1.4970104528240293	0.5680059523809523	0.4801587301587301	0.21160856876151615	0.8974218269914301	0.4801555802508335	0.6718088437789452	0.005370521965674184	5.406245548829561	6.862701270976573	False
Dnm3os	340.4567363989125	1.290722558602058	1.6153673890405857	0.46839754889051904	0.3321274973713008	0.43699054908597207	0.029766410087911827	276.9626029168045	11.666465704186287	5.269767779859652	0.5033763338967722	0.337433274502403	0.6030463891288804	0.009831541178608398	0.4345692927350782	0.02433254959968607	0.0576130770711057	317.6826438783678	247.22324715835958	False
Mir199a-2	0.18570862484402323	0.2118296956350926	0.1884174146412818	NA	NA	NA	NA	0.22019821976689113	1.6275115864968814	0.9229519506799312	NA	NA	NA	NA	0.4838709677419355	0.5339002728439092	NA	NA	NA	False
Mir214	321.04640752918596	NA	NA	NA	NA	NA	NA	258.5314459718592	NA	NA	NA	NA	NA	NA	NA	NA	0.09972024205949508	298.0496564478188	229.6698315793044	False
Mettl13	36.28213969002151	62.30494721070292	42.702957300127466	0.591506315454876	0.59735022111766	5.686515755113472e-30	1.231443022935209e-40	32.51736055028683	59.52542885656723	12.142376911920932	0.5446309851423468	0.5841474479647254	0.005540138348994825	4.955143636835395e-07	0.5854930790828055	5.028772651353457e-10	1.4333768102733281e-05	41.29026425314743	26.11018368864709	False
Vamp4	1.1274477524960198	0.4347933247098865	0.5669335286226271	0.40727272727272734	0.3823412698412698	0.9999999999999994	0.6439689563703725	9.274313974981387	3.046629162400643	1.5144446459542484	NA	NA	NA	NA	0.4095628155062386	0.04709887546693936	0.7894290685431113	7.504766424007422	10.56668016389496	False
Myoc	0.05355791523971482	0.15220657967494775	0.0	NA	NA	NA	NA	0.05937507643535255	1.5318768266385812	0.0	NA	NA	NA	NA	1.0	0.25758188407949256	NA	NA	NA	False
7420461P10Rik	0.00801966558672862	NA	NA	NA	NA	NA	NA	0.01546745495165813	NA	NA	NA	NA	NA	NA	NA	NA	NA	NA	NA	False
Prrc2c	120.77735631396872	11.769286748854869	15.925053464085046	0.43404595871522267	0.4151959324850419	0.00012039590499050298	5.463489279594097e-09	106.0235402098553	13.949605475085093	3.7107133786273088	0.5353093593910968	0.5246299484724758	0.05506292243218441	0.4644237162970991	0.4484458735262594	0.5612977689934103	0.07541891402795789	96.32039021681771	113.11011042948952	True
Fmo4	0.08109327874187475	0.32314404964489846	0.22588717917591877	NA	NA	NA	NA	0.03678753702399804	2.241406641307898	0.0	NA	NA	NA	NA	0.6205588133839255	0.07661198311130395	NA	NA	NA	False
Fmo1	1.6674518441946213	0.33369906027085283	0.8541360701520951	0.1900793650793651	0.2887755102040816	0.016589003374974712	0.009559878856634896	3.172678222490446	2.7907166452916248	1.4305965021176834	0.37878787878787884	0.5022222222222222	0.11531829833984371	0.32400860008783644	0.3262411347517731	0.11586432614131648	NA	NA	NA	False
Fmo2	0.06184187655953401	0.09895870162899208	0.1050446234909473	NA	NA	NA	NA	0.00539993718392952	1.1164344317444246	0.0	NA	NA	NA	NA	NA	0.9496350359558354	NA	NA	NA	True
Fmo6	0.2027363127926824	0.1845428498732969	0.6743911260201986	0.09703626657714237	0.1192068800764453	9.247699921388637e-06	0.21011352539062492	0.0775126813722931	1.2634266547040665	1.3826470803552158	NA	NA	NA	NA	0.2439858346562461	0.3708379502079895	NA	NA	NA	False
Fmo3	0.001998541352602555	NA	NA	NA	NA	NA	NA	0.0039908392360572705	NA	NA	NA	NA	NA	NA	NA	NA	NA	NA	NA	False
Prrx1	99.65020732249465	60.928177505837716	46.89162196257514	0.5718461722803692	0.5619273191283011	7.179258987909631e-18	7.691338276048117e-16	111.51346202590253	47.764147259432676	8.847893658001798	0.6307383986892336	0.6457545074404143	5.445009880308321e-14	2.440045722879984e-10	0.5687995309847256	1.6477453949466422e-10	0.5485378251093631	112.5688667799766	110.74266080101687	False
Gorab	3.6181691194128067	1.8263663322291783	2.418947865562864	0.4458200062819628	0.42054550438596494	0.34129449183049987	0.04357407848555908	2.856944955565924	6.857744698244259	1.832942054663585	0.593269096494903	0.4471996753246753	0.21913114749778428	0.3821258105292197	0.4666666666666667	0.7563671818469697	NA	NA	NA	False
Mettl11b	0.02344186950762628	0.08098829602984978	0.15368523578717777	NA	NA	NA	NA	0.0024014571427168974	0.0	1.5996268902271191	NA	NA	NA	NA	0.25	0.3727586203184903	NA	NA	NA	False
Kifap3	74.106893441975	10.341987918365513	7.459681692839371	0.5550952346815683	0.5973632239809671	0.003965144809355069	3.678371584594506e-09	51.46423299629753	12.05804897389961	2.6190622523140634	0.5181103505897023	0.5694159147766931	0.2622670291041757	0.12540008404534816	0.5750272359144073	0.004555197706736177	0.0004152316694945053	59.01032796825743	45.95304003924816	False
Scyl3	7.445099196866294	6.613172184875214	7.2180823634049185	0.48248942881574275	0.4725814229991275	0.18133122808676666	0.17101497409083444	10.300911194437449	13.424331177643502	4.306716047691115	0.4118353447898902	0.5004447929951026	0.5955314428768741	0.7337452638803933	0.4794159531533448	0.8438466802263823	0.06521859500261516	11.37523922026713	9.516289602539366	False
BC055324	42.05351030923419	9.214213068366588	10.574213041781059	0.4751239463400293	0.4646318542405221	0.003436777608750309	0.24997084889917315	34.17750086780529	9.943146634092319	3.16116072577879	0.47835199644410165	0.4528330540427314	0.6737740741737203	0.05200575499696491	0.4662162162162162	0.10728807577799357	1.115117930413675e-05	40.69859396192726	29.414904787828583	True
2810422O20Rik	0.5799022174840708	0.0	0.14140250558763304	NA	NA	NA	NA	3.823506218349311	NA	NA	NA	NA	NA	NA	NA	NA	NA	NA	NA	False
Sele	0.003979906122611164	NA	NA	NA	NA	NA	NA	0.006968374787827845	2.962749696132302	0.0	NA	NA	NA	NA	NA	NA	NA	NA	NA	False
Sell	0.027562725738309375	NA	NA	NA	NA	NA	NA	0.0306834092260155	3.1139659535778246	0.0	NA	NA	NA	NA	NA	NA	NA	NA	NA	False
Selp	0.07587870458743738	0.03136816879311934	0.18458197857175138	NA	NA	NA	NA	0.07090491889302297	1.0966801112145095	0.7476863331672543	NA	NA	NA	NA	0.1111111111111111	0.099087495692774	NA	NA	NA	False
LOC100503816	0.0219351031612467	0.27017246067957357	0.0	NA	NA	NA	NA	0.04878753312963099	1.907196832039273	0.0	NA	NA	NA	NA	NA	0.005221821572011441	NA	NA	NA	False
F5	3.564744564529126	1.7945073569228298	4.712904281129159	0.2767038795709737	0.2591453392595445	1.2902956251781948e-19	4.1019145103948784e-11	2.7525928681778824	6.785796362599808	5.003747796988966	0.348589065255732	0.2733436651175622	6.428380696888231e-05	2.7502929219713233e-07	0.28822882288228824	3.2942843737604376e-08	NA	NA	NA	False
Slc19a2	1.1804291990407387	1.1870343175235032	1.0705704303174837	0.5139495920745921	0.4656853015405647	0.4703685318581444	0.792582522794095	4.915529098393884	6.658084731972585	0.9949573418437812	0.4549707602339181	0.5980519480519481	0.25285439418811073	0.14089542359848076	0.5417322834645669	0.018768060247642	NA	NA	NA	False
4930455F23Rik	20.48074215218645	20.158535329182296	22.3269700465178	0.49752955195783355	0.45060047562641115	0.8359157275791005	0.00010022316767675171	17.73702339172938	34.474301901201976	12.748878726811705	0.39855123853099317	0.433336894688007	2.54651048938302e-05	0.00022096278742691559	0.4615533980582524	9.224781655769426e-06	0.0054314028530816644	19.372111130014147	16.54285818961133	False
Blzf1	3.02238261822694	0.6623007630403003	1.0731831870897681	0.3347943722943723	0.4441631272074047	0.04404654610215075	0.07897554800108214	6.8729362737793	4.2102207001054275	1.7421827065722624	0.43756613756613755	0.39634920634920634	0.3603776529357673	0.5514843298025199	0.4033613445378152	0.4494849636580098	0.28869154403210684	6.533956047460824	7.120506101989423	False
Nme7	11.366762477853314	1.373940742718609	1.0285538733048998	0.6079770368946964	0.5195518793319488	0.1848504824164182	0.3443135145965887	12.048380899766364	2.5365458245184316	0.676799780717423	NA	NA	NA	NA	0.5573817526026724	0.07599476426254463	0.07073510710832512	12.449697836806642	11.755284260354935	True
Atp1b1	7.841040566062932	3.271125725546523	3.2910668429210572	0.5303252056142472	0.45519809900244684	0.389821393320072	0.15790040983731884	15.22850233600841	2.0818060447796984	0.4418043616345774	NA	NA	NA	NA	0.4948096885813149	0.3634275450042791	0.7950677475776449	15.207614672864352	15.24375737088891	False
Dpt	0.4935895133152375	0.9030429003298307	0.6387207518909988	0.6264172752182835	0.5994674185463659	0.14548652043450494	0.2862787246704102	0.26914606982091155	2.039276624293517	0.5462013257727201	NA	NA	NA	NA	0.5726822041141946	0.30752984325296306	NA	NA	NA	False
Xcl1	0.0	NA	NA	NA	NA	NA	NA	0.009867606837745848	NA	NA	NA	NA	NA	NA	NA	NA	NA	NA	NA	False
Tbx19	0.04174621502486774	0.12951896716699804	0.24458610932961045	NA	NA	NA	NA	0.03308511718603992	4.078461864345348	0.6121779444322072	NA	NA	NA	NA	0.3333333333333333	0.2520377891368844	NA	NA	NA	False
Sft2d2	10.915254487328244	19.482806684276042	5.808885788955134	0.8029171062111631	0.7471118329533514	6.964665603865192e-79	2.025987710338201e-72	10.501004562895533	23.94045156986926	2.693844032516884	0.6943010963713718	0.7466178743309859	9.145263261004644e-15	8.691657882725761e-27	0.7597248544968213	8.65358507197625e-20	0.4062997341630603	10.556296973540123	10.46062246523375	False
Tiprl	60.2160741046321	3.2772296518692396	3.1679766811398027	0.5749166951469583	0.5296698164685812	0.5905820614900973	0.6046709101770003	70.52675042110566	4.281492550352928	1.4241949305961266	0.45666666666666667	0.44440993788819877	0.18745986796619274	0.4349928051221534	0.48505434782608703	0.16402511085944227	0.0011902457708915656	78.58816486155689	64.63920054886601	True
Gpr161	1.462530260319164	0.8173316172424092	0.9236823961691629	0.4245263009049774	0.5015072964669739	0.04739297550405185	0.5613807442989823	1.1251602525371358	1.683561554893722	0.20618221878112464	NA	NA	NA	NA	0.4563758389261745	0.3915160909074841	NA	NA	NA	False
Dcaf6	44.6221261017371	26.951317174977746	24.357711121602335	0.5221788152657144	0.5285976252748841	0.005007604166852769	0.02355118789916618	27.815772987547646	7.3732877686390115	2.5283298406629133	0.4671743895291447	0.40226336537402413	0.3455925658608852	0.18070108584148561	0.5228826557138401	0.7529858669713431	0.024928703596087936	31.123807214229938	25.399792934352714	True
Brp44	14.579666965751635	15.480662411724348	18.319746929558836	0.5161161610426168	0.4298094818706197	0.9543600032221693	8.074589095108856e-10	30.16648133485677	10.91454580917054	3.9193766608737137	0.3753302339482464	0.5089078882110035	0.06217977335749664	0.9007479747784228	0.4587912087912088	0.07529252022979606	0.6606689938774422	27.822716020430356	31.878220047640085	True
Adcy10	0.012235451581667878	0.145393879514656	0.06929153918986554	NA	NA	NA	NA	0.012146295574287763	1.250651980510595	0.0	NA	NA	NA	NA	NA	0.7831271826756362	NA	NA	NA	False
Mpzl1	51.82144678618711	66.06730797153872	64.89340769818597	0.49663781341799085	0.5083354524325341	0.5668812125900171	0.02952446589888938	49.62927791475793	127.05060691132452	27.582539014551404	0.5453229761524218	0.5629057204490927	6.550172778099314e-06	6.599926139844609e-05	0.5166990412933141	5.429121287279488e-05	0.012598381233641808	50.11319725868556	49.27585367481082	False
Rcsd1	29.967959469662617	38.90248826895112	41.71002853378696	0.5054512464063005	0.4348689868496615	0.2617018485309436	5.0017479897170885e-09	16.556297088146728	17.47794731423608	7.04590089805874	0.42157435462330045	0.4616225864943011	0.014628348897525015	0.7346655823651526	0.4824165915238954	0.10597194164397168	0.00024679111787422677	20.66974840420085	13.552091070803844	False
Creg1	67.80941295129304	9.222964846022426	7.938608113255745	0.5179418364146965	0.5618394190163595	0.9699392710231312	0.0005650302296460571	65.07390622712	12.8941364294334	4.624974209284736	0.4408021242880912	0.42075966366127	0.0963804449739125	0.03373037903465607	0.50986508914008	0.6292161861721178	0.5436723439762549	66.17762799444202	64.26781729592975	False
Cd247	1.4000661389438303	1.2097818458188023	0.4709028891470502	0.7475827991452991	0.6804924242424243	9.775070787973751e-06	0.009210489694554581	2.3667858564732622	3.680979320961398	0.20129836752343713	0.8541666666666667	0.7543859649122806	0.0009122341871261592	0.009355306625366223	0.7360406091370558	2.171104304390836e-06	NA	NA	NA	False
Pou2f1	23.145351078610716	0.9338460841967055	0.942130570464969	0.478798185941043	0.4702380952380952	1.0	0.92194882762643	23.073436442940025	2.3212842703509184	0.31225551029215526	NA	NA	NA	NA	0.52	0.11119084744807647	0.6820086224860755	21.351927786341317	24.330718046073905	True
Dusp27	2.014871780330726	3.9373372070703723	1.5025579389068544	0.7100195166236642	0.7171131395771864	1.12820042568318e-10	2.7001249906848247e-14	2.1171975301110586	9.3376603653757	1.9094503061221173	0.638429353232349	0.5864356727091159	0.016432262062014175	0.04150078870798827	0.6836529095445872	0.002145471799898341	NA	NA	NA	False
Gpa33	0.14689811340523673	0.42151022209074196	0.15878589736013218	NA	NA	NA	NA	0.11334955412465814	1.6598822218869618	0.19352171300878349	NA	NA	NA	NA	0.7114236178000385	0.18251578874024	NA	NA	NA	False
Mael	0.00615582046576188	NA	NA	NA	NA	NA	NA	0.0050074079593350395	NA	NA	NA	NA	NA	NA	NA	NA	NA	NA	NA	False
Ildr2	5.974537628112271	7.557507752920083	5.015920055137054	0.5731418145874867	0.6449170684753331	0.0008226716867474945	2.3263735902062786e-10	5.08085753090521	13.217531079709797	4.467580949959736	0.5449501143795077	0.4066742350762639	0.006422024608139417	0.025447144091401593	0.5493525126922228	0.06025647571699173	0.8205702934993382	4.758828002225245	5.316047636120919	False
Tada1	3.8256272107405107	2.6771477965786916	2.537549126153719	0.5562262948038811	0.47842193989814147	0.25596461781211854	0.8231404466836899	14.026933921745217	47.01582816784019	3.8869021794396232	0.6144336649571136	0.6574523634769283	2.091479522528035e-46	4.262565281364902e-46	0.7205882352941176	6.635823502374718e-06	0.2988299802323089	11.631787641060757	15.776198059323763	False
Pogk	54.31854986574766	66.44664489132622	49.569874771637245	0.5624841675806012	0.573747564055916	4.939835732151036e-16	1.8386533158165855e-27	51.705467377411786	91.8090415806862	19.25292472556859	0.5890445189279453	0.566959125905506	1.0165371388648118e-09	8.991077598118706e-09	0.5708782663165975	2.9807889009091304e-13	0.8692421905545348	51.32639426604951	51.98231852615945	False
LOC100503962	0.12062118462303338	0.13197941674354935	0.05937522097739525	NA	NA	NA	NA	0.3972949021694318	2.6700147136572707	0.6875634410542704	NA	NA	NA	NA	0.6153846153846154	0.6475402634398865	NA	NA	NA	False
Fam78b	12.71608139691582	2.1989163382509873	1.5952030869994296	0.49931954888014457	0.6109607008299236	0.27524996897157383	0.005070679684176339	11.928562196942595	3.246765061475687	0.6058362836858224	0.7	0.5964912280701755	0.3603776529357673	0.5846647117286928	0.5799829982998299	0.0962332183397646	0.005310257959728989	12.624335103423402	11.4204134450184	False
Uck2	42.01406074836547	40.59081674801937	29.408949386769564	0.575682584597428	0.5856418395642762	1.6288586585285124e-12	3.0952773538206114e-24	33.78094569396573	51.26799249434318	11.757842521369728	0.5303000891957577	0.5614855898980515	0.037495039756593775	0.0978316609026435	0.5672151505743558	8.885555836413763e-05	0.16784563369668004	32.11523643415469	34.997474928659216	False
Tmco1	19.82561391301939	0.0	0.145393879514656	NA	NA	NA	NA	31.30098467607762	1.9209173870600513	0.0	NA	NA	NA	NA	0.6655518394648829	0.22273535341509745	0.1394259756736124	27.156154187910094	34.328108066312296	False
Aldh9a1	16.550921530010765	18.514248028655327	13.70167969097802	0.5714201073575637	0.5671561882987229	2.0611468620622675e-06	1.5312446097748644e-11	22.942878249227693	75.11604841542483	15.581232806569378	0.5040225856630938	0.5832782691582082	6.661985748857867e-14	3.4501225095114634e-19	0.5951515218293539	9.809731098696933e-06	0.07662860289274473	22.275664526330914	23.430169170444437	True
Mgst3	251.7059200685531	205.30195414717915	448.2490338776181	0.30235517596302763	0.32521987909045924	5e-324	5e-324	140.8252936564318	305.2452460766871	240.11247079874767	0.26071523781201583	0.2903052601505154	5e-324	0.0	0.3008389405030329	2.8080640099914705e-33	0.5364146163311229	142.27978579452756	139.76302411737282	True
Lrrc52	0.030579511125034795	0.0	0.27716615675946216	NA	NA	NA	NA	0.03220707719283691	NA	NA	NA	NA	NA	NA	NA	NA	NA	NA	NA	False
Rxrg	11.23385148503963	5.69557063614678	6.265934737669036	0.46366119939046213	0.48074493529887846	0.3176683907153465	0.3073981757057996	8.654420290298892	12.747407466224448	3.6793754768445037	0.47330028073062125	0.470773409596939	0.7609720300103661	0.5563912799558993	0.4792225201072386	0.5044527353289328	0.04617993728694999	7.868956022391253	9.228073969107848	False
Lmx1a	21.141940091158446	40.69141926985388	31.715794484562196	0.559664753127923	0.5648390352974181	2.6678334765584283e-09	3.084501642245888e-12	28.081668642055828	62.91391242686584	14.179682278252999	0.5491237122044828	0.5807973487585002	7.323235702095308e-05	3.020124141121295e-08	0.5624613388178243	2.0640848570381167e-05	0.5509786026871328	27.760136621561212	28.31649539859685	False
Pbx1	59.8512828454206	14.406108919024025	16.072156799330113	0.4474279101808867	0.48154563151912594	0.0008688763480184811	0.8596909512421889	57.06515812513249	15.713778151755188	5.970093318934937	0.40855401046423495	0.5874805906459569	0.0006181332017250664	0.2062036114088743	0.4687693655576212	0.0016440629701150705	0.08291642486733096	54.43507160123467	58.98600783359719	False
Nuf2	4.0468523948607755	3.2906451269030046	3.553426298375326	0.552245368013845	0.42912842938367357	0.0783200107986599	0.06924066419031946	8.898036141082944	4.4481333913128855	1.274175927213404	0.3873080187906953	0.6160012826679493	0.007148733833163055	0.04295654552438922	0.4910958428759804	0.82504577562305	0.5983407599510339	7.830313091278797	9.67783387408597	True
Rgs5	3.113533800888885	1.6620324274966314	1.8254342124888328	0.43110995284908327	0.46412643396655023	0.7999564140878658	0.5651719099883437	1.8131345282525269	1.8925586463678528	0.9997187465727416	NA	NA	NA	NA	0.4511278195488722	0.056869020881890366	NA	NA	NA	False
Rgs4	2.4783933677980206	1.0385797167109374	0.9892244088776614	0.5785511589859416	0.575	0.18884671980890227	0.49438227369550014	3.1844169874183077	13.656080423960338	6.452109967862714	0.3511484864726864	0.43441299761926255	0.0018730949300322212	0.1274131384280367	0.4508505841360934	0.005454142007051311	NA	NA	NA	False
1700084C01Rik	0.19483090313728407	0.07501608969511915	0.3044637825747119	NA	NA	NA	NA	0.4806131830960846	1.378456122106666	1.114072782407348	NA	NA	NA	NA	0.23557126030624265	0.10518024392162133	NA	NA	NA	False
Hsd17b7	2.7075598834473786	3.8533660540167243	2.92163018412483	0.5910318907409714	0.5602216487610557	0.005197398854190157	0.04599777226249079	6.055856597779363	22.119683402886032	6.070446714316478	0.6359379978427365	0.5730848611527642	0.007422389087167657	0.024639649045012153	0.5671050101326865	0.02985076280455145	0.6659737837858368	6.27128465317339	5.8985215011432786	True
Ddr2	52.32283975785995	5.596143521710653	9.05110619128064	0.32532944896156984	0.40330836864323344	8.906895639255225e-19	0.009316895466405909	40.14897454221012	26.08374688582833	7.287896134151565	0.45722216820787603	0.4082974591589322	0.00015533116417456121	0.00032262022946985785	0.3911556781148157	2.663417158705966e-06	0.3074197838604942	41.648062312836124	39.05413515916863	False
Uap1	4.682106907235961	3.8462590165547366	5.350945320437298	0.3958804278538235	0.4608401541309316	8.631422696395544e-05	0.000532534942209058	6.724766852083453	3.196320783056663	1.1084229699522619	0.6108321571571323	0.5783572884324318	0.6271025701571481	0.4176921908365324	0.4201707275708067	0.3706499692691005	0.4401794405495175	6.125318977590691	7.162565861544463	False
Uhmk1	1.2263472922904144	0.23830189268842988	0.2910112449118063	NA	NA	NA	NA	0.6424081597957464	3.5583404409377932	0.6391335364705993	NA	NA	NA	NA	0.4509803921568628	0.8449729583434937	NA	NA	NA	False
Sh2d1b1	0.42395520952309873	0.10886479581667682	0.07741349630217301	NA	NA	NA	NA	0.35040141878098185	2.513153810551548	0.0	NA	NA	NA	NA	0.7777777777777778	0.1741192189311263	NA	NA	NA	True
Gm7694	2.1622464070309646	2.3023373025875364	3.1141692706149375	0.3135117539581964	0.4896477801455229	9.70193510911478e-07	0.5577341981171262	1.1340094130211458	2.2831368612074807	0.45179771947785524	NA	NA	NA	NA	0.4325597310843179	0.4722261513654655	NA	NA	NA	False
1700015E13Rik	0.002002658505133663	NA	NA	NA	NA	NA	NA	0.0	NA	NA	NA	NA	NA	NA	NA	NA	NA	NA	NA	False
Nos1ap	5.413908442693847	5.560144963508837	5.645052365489627	0.46105880951172457	0.5641199832481902	0.03995791146234202	0.20197353130216092	2.7138771198516034	6.053623446576213	1.3891306757328385	0.5273879551820728	0.6273809523809525	0.908776925275492	0.002684698041279914	0.503448275862069	0.021572853592652208	NA	NA	NA	False
Olfml2b	29.13749276353498	41.287644393285774	33.8600412354681	0.5366938875538786	0.5699059336817559	0.00015639194953448172	8.6047669453331e-16	25.70695825850245	45.69062548285569	10.567331901196091	0.602678453078501	0.5447839475607016	5.324887991061384e-05	0.08224372308456895	0.550921903307703	7.739873762529353e-08	0.19657839207789274	26.787833656947562	24.91755487761555	False
Atf6	15.696509272514882	6.144115926676465	6.921703252507362	0.46723276600983893	0.4644820080210286	0.2268849622510628	0.27538243922411426	10.14088438479575	5.190406964411884	1.4478358495821488	0.4874792164357383	0.5089262187088276	0.5052364407669363	0.8264047244491937	0.4805807904340399	0.7635318829062836	0.7090433177822416	10.132862570275934	10.146743013377645	False
Dusp12	9.12466941886555	17.736878142789053	17.967638427554434	0.5508123239791001	0.5758653958671164	0.16153697366156336	0.045187657335297914	11.056349339200631	19.110752924609645	6.973386900487371	0.5055645893866444	0.4313028022002694	0.3508380808772687	0.00714267260921015	0.4875385513044928	0.13623011892436476	0.0480032495797978	11.519793801796402	10.717878664271131	False
Fcrlb	0.003894873561186968	NA	NA	NA	NA	NA	NA	0.01275334131053264	3.0094125094115727	0.0	NA	NA	NA	NA	NA	NA	NA	NA	NA	False
Fcrla	0.002154620608025662	0.17805224571020742	0.0	NA	NA	NA	NA	0.010570748540589708	1.8903892297180787	0.3061805948899701	NA	NA	NA	NA	0.6688963210702341	0.6088641573610705	NA	NA	NA	False
Fcgr2b	0.037788529386422375	0.05815755180586239	0.15076401115882376	NA	NA	NA	NA	0.02258120726614609	0.0	1.9268088903524685	NA	NA	NA	NA	0.25	0.16514141409918465	NA	NA	NA	True
Fcgr4	0.5823188852993201	NA	NA	NA	NA	NA	NA	0.5530539756861726	1.56766766935157	0.5881809559478225	NA	NA	NA	NA	NA	0.19426532690711332	NA	NA	NA	False
Fcgr3	13.198586186663997	23.82796127871386	22.59197161249814	0.5249161214847902	0.4982175753589897	0.023327987962062518	0.9238490118044873	11.162401292270342	15.095257327636402	4.584200120585074	0.46932168708484495	0.4907490763987475	0.11778877768252242	0.9530249959057191	0.5087785947622192	0.9248262749848162	0.006787315499678413	12.514155043797887	10.175165406323256	False
1700009P17Rik	5.626501828998537	15.735090580125245	4.5352724351012705	0.7526304081150561	0.8034916731285501	6.998007578010039e-53	9.668147913187182e-66	4.863419886070379	11.794690167705593	1.0760623517297945	0.6850833977575387	0.7312406796133388	1.8769115180394592e-07	1.4675691266885686e-07	0.7642250752440658	3.1313059598790625e-14	NA	NA	NA	False
Sdhc	370.8849334143261	3.51519682160499	3.3879034540873016	0.4718121862979642	0.5274213191023536	0.5819149929679097	0.23924322765804285	232.4399811128122	2.5183174140672255	0.5846686239590473	NA	NA	NA	NA	0.5172413793103449	0.21180865248675332	0.06311368489924396	245.17295905222431	223.14061520200568	False
Mpz	12.373602922722498	1.0073033354565333	0.6092904041062057	0.5264880952380953	0.7312409812409811	0.45702078541058944	0.01952047278246027	13.791827664804478	NA	NA	NA	NA	NA	NA	NA	0.07758947372973593	0.05432473049114489	14.723818298212883	13.111160348270245	True
Pcp4l1	25.873777231040993	NA	NA	NA	NA	NA	NA	16.441673944495918	NA	NA	NA	NA	NA	NA	NA	NA	0.26140266893102404	17.044390097920388	16.001487989747705	False
Nr1i3	0.810163049701727	NA	NA	NA	NA	NA	NA	0.2509516928257265	NA	NA	NA	NA	NA	NA	NA	NA	NA	NA	NA	False
Tomm40l	67.3660417752649	NA	NA	NA	NA	NA	NA	54.193131077782304	NA	NA	NA	NA	NA	NA	NA	NA	8.218795826413407e-06	58.52994208202683	51.025797198277964	True
Apoa2	280.31460314853416	NA	NA	NA	NA	NA	NA	195.08490714228822	NA	NA	NA	NA	NA	NA	NA	NA	0.03264547394474244	168.36327043969976	214.60070922844832	False
Fcer1g	5.694877228769116	0.0	0.15684084396559672	NA	NA	NA	NA	2.696764133953232	NA	NA	NA	NA	NA	NA	NA	NA	NA	NA	NA	False
Ndufs2	739.5919506640686	1.1478178424749645	2.3819926144729013	0.3445550976800977	0.3578517111972995	0.0067414473631031225	3.199412254009228e-05	622.8736653622864	1.9449393414225242	0.6731112214505448	NA	NA	NA	NA	0.3539518900343643	0.10783299075090562	0.10199944541424415	600.2374260078587	639.4057502840592	True
Adamts4	1.549681123319627	NA	NA	NA	NA	NA	NA	1.5761170918187672	NA	NA	NA	NA	NA	NA	NA	NA	NA	NA	NA	False
B4galt3	127.46183268187123	NA	NA	NA	NA	NA	NA	132.5057230261182	NA	NA	NA	NA	NA	NA	NA	NA	0.0021722539526912894	119.25073024574918	142.18633573088198	True
Ppox	115.36359162025225	1.5798302687251524	0.9604770547759546	0.6882912977671586	0.6018414038078854	0.007206214620046467	0.02785088812566219	102.40813331755449	2.181641631726307	0.271543984991314	NA	NA	NA	NA	0.6180755312239027	0.10553758746053403	0.0017611898058818572	87.06220108062575	113.61583663665975	False
Usp21	71.7373087455014	7.202642847860339	8.120813010909362	0.49511849380944517	0.442844843289126	0.694247364625949	0.0003670403158654478	46.48071287902158	13.539296336580456	4.664089376087992	0.4856995535008661	0.44536256347850545	0.05022940782228444	0.2879884084524535	0.4646538714956747	0.05605708336511988	8.52378673726486e-08	53.42936346747652	41.4058557076781	False
Ufc1	60.37097691765275	77.78681662897158	49.576286318809295	0.6154074388870839	0.6054478341809947	1.294815425943931e-63	1.3935274578896812e-60	52.28885673411274	65.00679914075626	14.545793449538925	0.5172956130029979	0.5591558991821549	0.007170229160757616	0.00030738527975182996	0.6001503194287862	7.20166134831595e-08	0.5731828758727617	50.71517749440248	53.438173032777485	True
Dedd	38.18470291615171	16.348421815190534	15.52265878915398	0.4854710807518902	0.5456206369572629	0.3834951076031566	0.07494075000728581	24.10369034514286	14.089351592637758	3.1122616776191996	0.5150637325637325	0.5565597831308463	0.3130857809045847	0.6355297753805934	0.5102347983142685	0.14285949127823022	0.001873976675093869	26.185475959671418	22.58328512104895	True
Nit1	15.43702352774419	11.517566720375779	13.777494056760016	0.4242911348434111	0.4642868024024617	2.673682695885295e-05	0.32129521114228704	19.29865568054616	7.18752063716146	2.177105973589587	0.45082096266306787	0.3842754467754468	0.3337051161974389	0.5159130749957948	0.4599799398194584	0.02347870860259456	0.23881426109825354	19.659654734122455	19.035004686361223	False
Pfdn2	170.1711562559441	129.1772025004623	119.41406474011633	0.5359212783037476	0.5148571467707739	5.2377593787531894e-08	0.0003672271750066125	103.45090376762771	123.03187271196478	34.12240334743434	0.5164430385124027	0.5022500239576042	0.013908915559224626	0.38979316624711047	0.5197948031671685	0.0006878694433490622	0.8120470064698678	102.03664759571186	104.48378748868997	True
Klhdc9	6.103501937918971	1.26174173930865	1.7467393616895293	0.40525152844231793	0.44693101016630427	0.023216360221353757	0.28308523958274706	3.3237096960404013	3.4001904147491895	2.054788910900339	0.33577777777777773	0.33898809523809526	0.001466071947342337	0.02734013386807794	0.3886010362694301	0.0018427006830825032	NA	NA	NA	False
Pvrl4	2.670953728655889	0.5214719069195445	0.37474762091988517	0.5427083333333333	0.5740740740740741	0.29620636859908717	0.05761267291381961	2.4577649105671986	1.8966303758030147	0.34133803953971475	NA	NA	NA	NA	0.625	0.8000294207954872	NA	NA	NA	False
Arhgap30	0.6453518811065658	0.4319189047149798	0.4837190927135904	0.4792792792792793	0.4732142857142857	0.7358788008568806	0.8746293123804209	0.585836502060558	1.465996985923713	0.524781660324978	NA	NA	NA	NA	0.4682871249525256	0.6667334015122501	NA	NA	NA	True
Usf1	19.703858813989605	17.636083529337746	35.530717507619336	0.3151977205831749	0.33708464836504415	1.5419008660073465e-54	2.4783726836822395e-60	14.536167375671255	26.671960849837323	21.110738122949865	0.24403717402244404	0.27591225890262067	2.4751950954576942e-51	1.942906657926142e-46	0.3156297420333839	7.59729473847796e-31	0.0038521110121054417	16.8401708250567	12.853468227243669	True
Tstd1	7.9120102053628205	1.3505075978525523	3.7978025447799832	0.2575473184827694	0.25516430407911134	7.818803917850233e-13	7.171145752770247e-11	10.136636089150052	9.81997156404747	8.227614392639035	0.2485956457566077	0.27949048462882453	9.085248804136224e-18	6.424162711573538e-21	0.27139874739039666	7.680848240030614e-14	0.24618504989933965	10.576390740673888	9.81546696163264	False
F11r	14.958171749672802	1.1533002387914788	7.204935012611523	0.09585459049943001	0.20422647017452175	2.66977933876713e-56	1.6044873274945295e-38	24.694513999033628	2.346109859928127	2.295067013216405	0.32679738562091504	0.2052777777777778	0.21102359760880082	7.561280982396746e-07	0.15938606847697756	6.460198464516487e-09	0.7950677475776449	20.243188959322374	27.945481724665445	False
Refbp2	1.8185102219347016	0.25176061765691593	0.3425472054732071	NA	NA	NA	NA	2.2954736773243902	1.3243530890336044	0.8891793606312013	NA	NA	NA	NA	0.43478260869565216	0.09998886450554438	NA	NA	NA	True
Itln1	0.09581149137924233	0.0	0.3020369930559696	NA	NA	NA	NA	0.019695077483268417	NA	NA	NA	NA	NA	NA	NA	NA	NA	NA	NA	False
Cd244	0.13745834670082366	0.11441277482535288	0.5208531628437689	NA	NA	NA	NA	0.0560309613161545	1.729419970436433	0.7013467983876259	NA	NA	NA	NA	0.2469558599695586	0.23355689454298725	NA	NA	NA	False
Ly9	0.06540086754953325	NA	NA	NA	NA	NA	NA	0.05026225764494449	NA	NA	NA	NA	NA	NA	NA	NA	NA	NA	NA	False
Slamf7	0.006539317430164032	NA	NA	NA	NA	NA	NA	0.0	NA	NA	NA	NA	NA	NA	NA	NA	NA	NA	NA	False
Cd48	0.07360074357553313	0.2221361325424608	0.21321053997692982	NA	NA	NA	NA	0.11654847749346864	2.2264306101099205	0.8454192234264113	NA	NA	NA	NA	0.375	0.0406589128160677	NA	NA	NA	False
Slamf1	0.10644804650398737	0.07842042198279836	0.22652315985680876	NA	NA	NA	NA	0.09735527378093997	2.002889087393016	0.0	NA	NA	NA	NA	NA	0.4999999999999996	NA	NA	NA	False
Cd84	0.15824211753317216	0.07164367988136285	0.09542209250650828	NA	NA	NA	NA	0.10026732223584774	2.2262336655141497	0.0	NA	NA	NA	NA	NA	0.7904075485908427	NA	NA	NA	True
Slamf6	0.0	NA	NA	NA	NA	NA	NA	0.01866279673046269	2.0369069872476255	1.3647488733990278	NA	NA	NA	NA	NA	0.3914678982443436	NA	NA	NA	False
Vangl2	15.549252441522048	2.64022351591086	3.5917659217260787	0.38586471398971395	0.4542343073593073	0.0008478992047400704	0.41101893973508985	10.159158603834141	9.576067251969436	4.931722876023001	0.3316359798866592	0.37339699516170105	4.27045626371925e-09	0.009756084718005827	0.3939064200217628	0.0011941014881225848	0.1280514349343532	8.867510853943184	11.102496848136528	False
Nhlh1	54.224112788084746	106.58494881948153	104.06002912843157	0.493671333190281	0.5191679651284962	0.08923938833112391	0.0008088342151598354	38.34494865042217	111.10194356391426	25.94357509984657	0.6089681729991876	0.5292278692315847	1.3932619249738327e-14	0.5212454092456998	0.5121307924359592	0.007909367558819146	0.003763511604993172	42.21065956601728	35.52167663341453	False
Ncstn	78.64945458724954	26.981366800513246	24.73570864857037	0.5088535308749941	0.5250930358653045	0.2693790293426922	0.0045565456344419265	38.11912292527087	2.415967486830806	0.7266839037148527	NA	NA	NA	NA	0.5213791539072247	0.5394093621838696	3.6022082746387675e-08	46.91765359993122	31.69322973591214	False
Copa	30.06669708001727	23.351901639187385	18.363896703664338	0.5839862811341844	0.5450064019646224	2.589282718253851e-09	0.00049176836989726	30.994823430153932	91.00192014610681	21.077442610221542	0.5122291782248629	0.5357171326118797	0.005338839180363199	0.0004229627512345113	0.5491803278688525	0.00017212842730720307	0.5534247103639394	27.083196242731024	33.851629802990885	False
Pex19	21.855769937778078	9.111426649865233	4.128400985560068	0.6807865561313033	0.6880943359763613	2.757112893946957e-13	5.703880468475485e-21	35.95156868856252	18.836499246795835	0.9565815620918885	0.8474450954391823	0.8348970280291789	8.400601592329686e-28	6.040336990292834e-21	0.7255402078774618	1.4043156702393287e-08	0.1854082048576251	35.5247676116036	36.26327734027406	True
Dcaf8	213.80588320988534	161.30470560080815	164.51423049737272	0.501486533695519	0.48862947982713184	0.944026423594151	0.03493526965222361	153.40762600077804	149.8680146700554	42.54918605133282	0.5032884380336962	0.4838765845437843	0.8206894003619808	0.3743557020111306	0.4959313224772066	0.6909451048961233	0.0037198536958192177	144.43446006033213	159.9610617999802	True
Pea15a	345.4628867627705	363.54122537661004	397.1099638467376	0.4922278373701574	0.4578358604305273	0.0030249549156610733	1.1833740891744953e-35	261.873835200481	318.70551200792625	123.16017100230962	0.41626867297463055	0.4625523682394066	1.6634787774069116e-31	5.403412768977801e-07	0.4737824485320389	1.3428921791551874e-06	1.728341946932883e-09	334.68575646372125	208.69658933406959	True
Casq1	5.679478590013363	2.5483281078270696	2.041372395062901	0.5489049145299145	0.6176493216904287	0.5777428358653721	0.023980943288477573	6.52924809731127	2.6006796392038685	0.547549290343409	NA	NA	NA	NA	0.5557986870897156	0.12180854653066127	7.484163014196762e-06	8.266907088102299	5.260171306284113	False
Atp1a4	0.10265337883627318	0.11525718050185346	0.2175334264349595	NA	NA	NA	NA	0.12691290345495024	3.066131415458813	1.0221078184813022	NA	NA	NA	NA	0.4	0.7347065673126478	NA	NA	NA	False
Atp1a2	20.1158857482494	32.42271353254317	18.214396538125477	0.649139294540835	0.6189570337949717	2.178143413088253e-62	1.7606502509657882e-18	26.289944316810065	34.542803592329726	6.796684126886204	0.5863538916805103	0.5874235025474723	1.4628223735208514e-05	2.951213739322704e-05	0.6316070376574137	1.689914234178529e-09	0.6739752784827866	24.25194076264002	27.778373878844373	True
Igsf8	83.97997512225513	6.802679636074437	15.223260368616122	0.22340177316757576	0.4676600553572176	1.2780274559605117e-56	1.452168034426661e-09	49.68309245544059	31.701655422776824	13.57474222710824	0.4495353483831863	0.3773949726749824	0.04861823479428529	3.4918033914968263e-15	0.35632695445779555	2.387387241894497e-05	4.8935279454239634e-05	57.683378745380516	43.84018673806874	False
Kcnj9	0.3582659022185881	0.48538567838746416	0.5575148184904949	0.5292918247864938	0.4447752153625269	1.0	0.5113757815852297	0.27681920694342926	2.3842580898002446	0.43887912505027515	NA	NA	NA	NA	0.4798358851195837	0.46697341728957503	NA	NA	NA	False
Kcnj10	0.23032733260906438	0.0	0.23200293952458312	NA	NA	NA	NA	0.17881842083622743	0.0	2.2613841866799653	NA	NA	NA	NA	0.0	0.059053369672419476	NA	NA	NA	False
Pigm	5.230701724895261	0.8031045251626183	0.8917915367938244	0.5118589743589744	0.4955357142857143	0.8919231511047497	0.6646454904132145	7.98943880296759	3.5857608536657577	0.509766906536324	NA	NA	NA	NA	0.5128205128205128	0.7263032319450287	0.7795878563140365	7.200575009647509	8.565575281235057	False
Slamf9	0.7352394249511982	0.2772522408489951	0.14065802097151922	NA	NA	NA	NA	0.5817353049900033	0.9804154730106323	0.3426363581691357	NA	NA	NA	NA	0.631578947368421	0.7446114512590409	NA	NA	NA	False
Igsf9	51.20965438307862	2.672587586309607	2.5289249885288894	0.5164332557837306	0.5506431929496945	0.9433683628046968	0.6018606672388628	23.460171119454056	1.8601925018866965	0.0	NA	NA	NA	NA	0.5114678899082569	0.1371984745578766	0.5682120899921983	22.362923474703976	24.261531758878267	False
Tagln2	242.4291066438999	68.60599997938405	65.99132646860933	0.517132961991801	0.5045179940235119	0.015197738515719074	0.7869396972132945	330.5927948465551	48.49330984103549	11.63722608789949	0.5044184569890114	0.5021012124566199	0.7331831541002067	0.781369791062902	0.5070980759530158	0.6613218192557215	0.35089580527808883	324.25777006336875	335.2194983398942	False
Ccdc19	2.5527178972715303	NA	NA	NA	NA	NA	NA	2.2919046369849028	NA	NA	NA	NA	NA	NA	NA	NA	NA	NA	NA	False
Vsig8	0.40852338306555624	0.2999209646584595	0.0	NA	NA	NA	NA	0.5556076242710514	6.076445697326528	0.0	NA	NA	NA	NA	NA	0.30953310273754736	NA	NA	NA	False
Slamf8	0.023141779039169585	NA	NA	NA	NA	NA	NA	0.018264953571880335	NA	NA	NA	NA	NA	NA	NA	NA	NA	NA	NA	False
Fcrl6	0.12090311206854691	0.37341978921613467	0.054960815155246624	NA	NA	NA	NA	0.062175870743529885	2.495815374965922	0.4122415807998161	NA	NA	NA	NA	0.8286203941730934	0.3535192200256181	NA	NA	NA	False
Dusp23	35.444451617354936	28.651732770396766	11.774580556037261	0.7300924987969613	0.6887772703681824	3.471300555448259e-80	6.233529895752372e-61	26.506849939719576	30.986891838969612	3.9339863132075252	0.6554045178590205	0.7229509191573821	4.303096848780689e-11	2.0614387289458937e-15	0.7012605398903139	7.885427023104857e-20	0.1667208071749755	25.56344756910201	27.19585167106948	False
Crp	0.08557897289545201	0.072696939757328	0.11790764431709791	NA	NA	NA	NA	0.26014868243302186	4.944933843545101	0.48984492774095234	NA	NA	NA	NA	0.375	0.5990036434860675	NA	NA	NA	False
Apcs	0.06239880247983081	0.16239683537948993	0.20560341912906388	NA	NA	NA	NA	0.04161954344282162	1.143313385583625	0.6405480570918132	NA	NA	NA	NA	0.4090909090909091	0.4483794153610099	NA	NA	NA	True
Fcer1a	0.0	NA	NA	NA	NA	NA	NA	0.0017486856913317666	NA	NA	NA	NA	NA	NA	NA	NA	NA	NA	NA	False
Darc	10.215576152767861	5.801024463105889	5.195337648966749	0.5199340256868037	0.5850534971367932	0.7486085331322625	0.0089140727569676	6.283285011361869	5.210133007905018	1.0994677069361374	0.38826090975588196	0.6565604106972301	0.042210611622404186	0.03355243967962451	0.516329845640081	0.6752521227024116	0.15418636069668645	6.784188376828043	5.9174567107405	False
Cadm3	35.45217944605662	4.633658227502026	4.775879736437023	0.4959114028228556	0.5005223599206142	0.6469456722558156	0.46103629312111477	44.85939378171705	5.5080982263487055	2.651793383511761	0.38569218138183653	0.3714004218868032	0.19534905940457878	0.008633586943417947	0.4660812790686241	0.07461841516609803	0.19657839207789274	41.609513411380334	47.23290191735622	False
Aim2	0.9496393365630048	NA	NA	NA	NA	NA	NA	2.0509547607974747	NA	NA	NA	NA	NA	NA	NA	NA	NA	NA	NA	True
Pyhin1	0.0016541310878508226	NA	NA	NA	NA	NA	NA	0.0035837394331292576	NA	NA	NA	NA	NA	NA	NA	NA	NA	NA	NA	False
Pydc3	0.007495363969257224	NA	NA	NA	NA	NA	NA	0.0	NA	NA	NA	NA	NA	NA	NA	NA	NA	NA	NA	False
AI607873	0.10862922883699475	0.2387499798668668	0.0943001641828648	NA	NA	NA	NA	0.09935974167907433	1.9185974679581819	0.4925017530919826	NA	NA	NA	NA	0.6818181818181818	0.9617839396276072	NA	NA	NA	True
Ifi204	0.09056313700816405	NA	NA	NA	NA	NA	NA	0.11013211955921932	NA	NA	NA	NA	NA	NA	NA	NA	NA	NA	NA	True
Mndal	0.039157797397431436	NA	NA	NA	NA	NA	NA	0.1639626412345798	NA	NA	NA	NA	NA	NA	NA	NA	NA	NA	NA	True
Ifi203	0.004735298338190612	NA	NA	NA	NA	NA	NA	0.03531306513382164	NA	NA	NA	NA	NA	NA	NA	NA	NA	NA	NA	True
Ifi202b	0.0	NA	NA	NA	NA	NA	NA	0.025449575310845303	NA	NA	NA	NA	NA	NA	NA	NA	NA	NA	NA	False
Olfr433	0.00791443679133344	NA	NA	NA	NA	NA	NA	0.013997518308251328	NA	NA	NA	NA	NA	NA	NA	NA	NA	NA	NA	False
Olfr430	0.0	NA	NA	NA	NA	NA	NA	0.002146205051040362	NA	NA	NA	NA	NA	NA	NA	NA	NA	NA	NA	False
Olfr420	0.0	NA	NA	NA	NA	NA	NA	0.01261791377331595	11.829833989573627	0.0	NA	NA	NA	NA	NA	NA	NA	NA	NA	False
Spna1	2.8666695088334704	1.2860681304165507	2.7138479751148328	0.36857389278358704	0.2886956152692746	2.3774589555221026e-06	3.1385246161595675e-06	3.190912076885474	3.1132171158048774	2.234486005560245	0.408641975308642	0.36454211778755397	0.0067414473631031225	0.0105468972311055	0.3313752522527923	0.00016719482082691754	NA	NA	NA	False
Olfr419	0.002299478993247626	NA	NA	NA	NA	NA	NA	0.005872622234915671	NA	NA	NA	NA	NA	NA	NA	NA	NA	NA	NA	False
Olfr414	0.015870973278675635	0.0	0.29515519523633843	NA	NA	NA	NA	0.0021275487699174683	0.0	1.994506212418155	NA	NA	NA	NA	0.0	0.1357425181947979	NA	NA	NA	False
Fmn2	4.890666336328277	1.967982118782898	1.6921417722055938	0.5371699138002519	0.5229564426534148	0.4847202181285303	0.07566911610226446	3.71713786110772	3.1706792175061635	0.5146650292249361	0.5088306049404447	0.717948717948718	1.0	0.005924612283706666	0.5678646098208735	0.038536977498385167	NA	NA	NA	False
Grem2	1.6134260864131116	0.5507390890575878	0.7000614745778162	0.4119570905285191	0.4562925170068027	0.4613911821367655	0.8854334972865137	1.7793611788974606	5.437666487607473	1.748784206615973	0.275	0.48129251700680264	0.023702702470473024	0.10380535550410737	0.4692737430167598	0.5868495219009102	NA	NA	NA	False
Rgs7	0.5482154098377513	0.2990750385282045	0.07354129058615583	NA	NA	NA	NA	1.0324931832986084	2.0906819810225	1.804335341753985	NA	NA	NA	NA	0.4594594594594595	0.05526307090871055	NA	NA	NA	False
Fh1	105.25971468175302	134.1584451663038	142.11315687933597	0.487942821629612	0.48909894145688854	0.03509620810362333	4.259773032362501e-05	100.37960565398043	244.244761174264	81.7507675667179	0.5601797944110325	0.43222205450409334	0.15008679261989516	0.05338533613098277	0.4896973567612837	0.9308914818099016	5.809593663719671e-05	121.4630462616922	84.98158723261801	True
Kmo	0.035922037129427424	0.2754413460610611	0.05252231174547365	NA	NA	NA	NA	0.18256512499184277	2.606109481163851	1.931681601973927	NA	NA	NA	NA	0.4099075975359344	0.04492285861393159	NA	NA	NA	False
Opn3	0.8212725024696573	0.7512621043517489	1.4486847147993096	0.35297619047619044	0.26302064064619557	0.013489293731191869	0.00028954877376326346	1.8897690324782326	6.704123962879468	3.8235052920726327	0.4569070334418816	0.2902156177156177	0.010817905625818655	0.00020637467419230555	0.34159322705218337	0.00011659265088540483	NA	NA	NA	False
Chml	2.723855671202059	0.7914090627316714	0.7907169967828181	0.45472727145683134	0.5324203573854032	0.4884556693798922	0.6646454904132145	4.319587649654448	2.620665455720986	0.8024528850971746	NA	NA	NA	NA	0.4758962476668597	0.16416828513909587	NA	NA	NA	True
Wdr64	0.011733387558042152	NA	NA	NA	NA	NA	NA	0.002060599851331842	1.3180585875710853	0.0	NA	NA	NA	NA	NA	NA	NA	NA	NA	False
Exo1	12.572739970115977	2.145498374887945	2.743991232220966	0.46251060677609657	0.44085966219172845	0.17877726804917524	0.07299073428648731	14.60339804566919	1.7724931584786574	0.5648962951887733	NA	NA	NA	NA	0.4521226259380709	0.9310336856033196	0.04538577146195673	15.432376019657092	13.997964693880277	False
Pld5	1.3774170655540423	0.12651014959309467	0.09240584072091888	NA	NA	NA	NA	1.0795041811154573	1.867373127779482	0.0	NA	NA	NA	NA	0.5714285714285714	0.3199959172705469	NA	NA	NA	False
B020018G12Rik	0.04192325909237726	NA	NA	NA	NA	NA	NA	0.05983696590039567	NA	NA	NA	NA	NA	NA	NA	NA	NA	NA	NA	True
Cep170	8.534146571696377	4.486090163252343	5.806116705532131	0.47535251825776137	0.41615762297071507	0.2813111607803306	0.00034490750998634865	11.458408591303671	12.679229198416909	4.902538501807086	0.3843794972084446	0.3715185233909812	0.00023314366555773967	0.005444076256876892	0.4231984011912692	8.287926109655198e-05	0.14539744875492364	10.255487861381729	12.33694620304442	False
Sdccag8	13.008861701496883	7.650881755891559	2.7473029511689067	0.7121606888146792	0.7571438187673973	8.935629292815051e-20	2.032109181166127e-27	15.89419841498394	14.348453006234339	1.16597420431144	0.7718662056897352	0.7563532717712284	2.840292018719753e-15	1.711286140999901e-12	0.7437446210452345	5.401907612682961e-16	0.006787315499678413	14.707322973246272	16.761017557826047	False
Akt3	12.52328268527738	1.5816339148492484	1.6729281844910597	0.41093358395989976	0.466957674678263	0.19334790449564235	0.3456448635746669	11.628858702082477	5.041118119710653	2.0360658624089303	0.35534391534391535	0.3695906432748538	0.0065532976702837795	1.0	0.471655328798186	0.010988000630114365	0.006212128956666087	12.92755437033291	10.680373101674853	False
Zfp238	7.088456309472189	0.08772964626164162	0.2552341692997423	NA	NA	NA	NA	1.7943762616890742	2.628929725309791	0.33014067056271607	NA	NA	NA	NA	0.36	0.4208398109208892	NA	NA	NA	True
2310043L19Rik	0.011584983636170018	0.2237154362853128	0.0	NA	NA	NA	NA	0.08818065204061297	1.7773089886414661	0.0	NA	NA	NA	NA	1.0	0.04875932421954463	NA	NA	NA	False
1700016C15Rik	0.0	NA	NA	NA	NA	NA	NA	0.0025241409216366466	NA	NA	NA	NA	NA	NA	NA	NA	NA	NA	NA	False
Adss	7.146964558091901	2.9411879332671864	3.1679924521197993	0.508899214004062	0.46014969833892216	0.9999999999997938	0.3247294129423973	15.468048026111457	47.36657731946899	15.358667257008616	0.5888093968143626	0.5694816343655703	0.11747963522132951	0.2922020950329041	0.5135187957418497	0.0446251846418021	0.08098514344731135	14.134823248232431	16.441751515573664	True
Gm16432	0.0	NA	NA	NA	NA	NA	NA	0.010694964976329232	NA	NA	NA	NA	NA	NA	NA	NA	NA	NA	NA	False
Pppde1	16.426876760967904	1.4716428694850017	1.263954408656262	0.5147033193908195	0.5352426984779926	0.0801699407105776	0.8438976552528619	10.34705560925515	12.346723941074893	4.240209868219247	0.5606534256788924	0.5559037757114681	0.6691366685529685	0.2739199868727504	0.5121163166397416	0.7457710809310722	0.24992984204394164	9.590344719679342	10.899709629731872	True
Fam36a	5.049487347131644	NA	NA	NA	NA	NA	NA	29.10663958194935	NA	NA	NA	NA	NA	NA	NA	NA	0.48016215559058817	27.649040015471996	30.17117859117438	True
Hnrnpu	167.1351089464461	NA	NA	NA	NA	NA	NA	241.1042273889442	NA	NA	NA	NA	NA	NA	NA	NA	0.06468701386595704	231.7442817178173	247.9401427667336	True
Efcab2	1.2907261889628734	0.6412756699682667	0.6155208396794171	0.6600694444444445	0.4141456582633053	0.15385994416283214	0.11425430684992348	1.8976055122049955	2.6919364919152233	1.1814008620691925	0.39924242424242423	0.42666666666666664	0.07894069368148848	0.877614328752316	0.4517766497461929	0.21309266589804848	NA	NA	NA	False
Kif26b	10.752370413923206	4.735117796541591	5.522991715182457	0.5204113655975322	0.40326223230519925	0.6707309886926818	2.0944466236836676e-05	8.476719469037839	5.137440088896748	1.278204820911063	0.4041562508474146	0.4973595855813101	0.11927366831176446	0.4884556693798922	0.4578451479277926	0.4734363130089251	0.7753811347188551	8.714171660805631	8.303299328982698	False
Smyd3	18.61544173103652	22.849258138063337	24.841594238283975	0.4721552366167093	0.48719691325528725	0.045896094037131796	0.29393292982071795	15.668761874614988	42.71641809548316	13.59809136860535	0.49870651636542745	0.452664128502573	0.3473262347044078	0.25315016883700553	0.4824930069201991	0.06864194352267444	0.04421612524347927	14.911468015100406	16.22184165965371	True
Tfb2m	0.13767053938844892	0.06331721060289806	0.24905445120199596	NA	NA	NA	NA	0.07817583063123877	2.8459397529727197	1.1803476106079043	NA	NA	NA	NA	0.2354326074161271	0.19771834718940248	NA	NA	NA	True
Cnst	17.835826489760855	24.16271073742842	24.98099920183276	0.49075870144244166	0.49415282454768655	0.24382253793818445	0.8466663874355962	15.327981167629545	17.1148840888794	4.441663784681814	0.4539363322766984	0.5681475461421014	0.9632938332255321	0.01274011827911416	0.4977786752827141	0.5523556406608965	0.1667208071749755	14.476882035913409	15.949570421130085	False
Sccpdh	48.86396941696957	3.6342047397083346	3.406796122428574	0.5217117443647209	0.4308786021474729	0.3851110004364706	0.7720985546662051	35.85629563834734	7.540397580246357	2.2737076461131864	0.4517078681552366	0.5666666666666667	0.0778494067533562	0.899076313652859	0.5011848341232228	0.7018084352513578	0.4666189330414352	37.33600449681014	34.77560939340253	False
Ahctf1	29.910817122213075	3.7012186610306195	3.1157874985935106	0.4945572885995207	0.5794474267512298	0.7983609834603426	0.0069250608037329485	45.23031574312252	8.369094627563982	1.902780931313618	0.5080557866250328	0.5507248971369268	0.3845671514777666	0.28308523958274706	0.5419132033662573	0.08854246773970148	0.4666189330414352	46.33060954331835	44.4267303834289	False
Cdc42bpa	17.495227132427082	10.579375689435892	10.843720796557488	0.49965958471366284	0.49164583264181794	1.0	0.5190072201518846	19.030614544627912	13.382847279351344	4.594842943259107	0.4270799960750941	0.5006906037128076	0.024466165646384656	0.6554659776114796	0.4851256184567175	0.03685672347575236	0.7281905415315229	19.577272396868903	18.63137004580022	False
Adck3	9.857043344115123	18.785326765050616	15.825227120129476	0.548940110269071	0.5331664264742121	3.785120713242415e-05	0.01853425963386472	13.68309066139763	40.160059769783736	9.985943557624376	0.5625242773343926	0.5328493237398324	0.0033908069562729242	0.07564964439260605	0.5443124345905773	0.0036476228613330016	0.0010327554096301447	11.736886658270558	15.104475607501662	False
Psen2	57.2231414120212	18.085451501176273	9.200323871549159	0.6554721336563442	0.6755613652558191	1.2499063621508044e-30	2.2103060994655982e-28	52.662600746500324	19.958687618538733	2.601012397688552	0.6968415586929658	0.7208453583453583	1.3602332633632329e-12	4.61968613299258e-09	0.6662420001791562	1.038068733299564e-15	0.03354976255404862	50.210594095538234	54.453392120798554	False
Gm5069	3.863528990705364	0.12057419158478705	0.03464576959493277	NA	NA	NA	NA	3.5902538441508374	NA	NA	NA	NA	NA	NA	NA	0.3348027324114413	NA	NA	NA	True
Itpkb	5.031113986680398	0.8058077858742522	1.5283550725422546	0.3026404151404152	0.44438900560224087	2.2369582656172576e-05	0.05044215663996957	1.0485128388659624	2.148591198938683	1.0774741207940306	NA	NA	NA	NA	0.35537190082644626	0.1917292843804572	NA	NA	NA	False
6330403A02Rik	2.568505548267689	5.589975334119076	1.0097637734079588	0.8577318080427436	0.8281641992962678	1.1514247934197345e-42	2.1279586638692457e-26	2.788126826281199	9.271119706809744	0.47273574626596176	0.8602487728035982	0.8914187949240682	2.3557999012403864e-16	1.6733702780891279e-21	0.8596811503594873	6.272136713154559e-20	NA	NA	NA	False
Parp1	156.48211281937813	77.70130923651706	65.9610727616274	0.5485207340519538	0.5348806594076483	7.428154287628482e-14	1.3983044942356654e-07	134.60431222828532	141.9490814299251	49.22440459270897	0.4836627866421478	0.5165528203140822	0.3867402483878461	0.9415011997781843	0.5242471263422038	0.5707545787994852	0.0025134915835546474	141.84926056482416	129.31305782519524	True
Lin9	1.432044547433906	0.2575763468455192	0.877159530729332	0.1845238095238095	0.35850412959729494	0.0011932429624721417	0.00010049669926914803	3.6395671395018456	1.687424980112816	0.9443240174236801	NA	NA	NA	NA	0.2710105637094513	0.2239091807161398	NA	NA	NA	True
Mixl1	0.41645150077307674	NA	NA	NA	NA	NA	NA	0.3649528459437521	0.8148038517798838	1.303703286518661	NA	NA	NA	NA	NA	0.8556116108658234	NA	NA	NA	False
Acbd3	75.19806580501134	0.3173044340913436	0.14639103004980442	NA	NA	NA	NA	42.713154925027254	1.9544266798511907	0.9692595227338291	NA	NA	NA	NA	0.6153846153846154	0.6558876602173845	0.00015980784205624386	51.53824542876686	36.267864107689356	False
H3f3a	0.30559588440058166	NA	NA	NA	NA	NA	NA	2.5360743787825935	NA	NA	NA	NA	NA	NA	NA	NA	NA	NA	NA	True
BC031781	92.07389420675754	114.11056904716338	110.52180878054949	0.5014166652361801	0.5115659330016163	0.9502432305076951	0.05868265487528989	66.92170187966289	113.16249814488727	31.608205502418613	0.513789004613363	0.5108875564650543	0.1305603327498593	0.9814720813678234	0.5059511846161708	0.06955644306050839	0.0010736766822811881	62.184058956920275	70.38177817155358	False
Lefty2	0.07163686714202576	0.2258979942245972	0.26601435189021205	NA	NA	NA	NA	0.057659285422012915	1.0696681005657174	1.7251380649557653	NA	NA	NA	NA	0.4004004004004004	0.573026045181164	NA	NA	NA	True
Pycr2	118.60109682001357	268.6595098547431	258.28594736037445	0.5123376755591792	0.49840291307537987	4.454544705596159e-06	0.0002591054579499767	78.96397403010482	270.2166009369317	75.06373968505919	0.5602497417917403	0.5605102384994783	1.327803950389538e-16	1.7398375971349894e-24	0.5234662519097978	5.553439839670811e-09	2.2618360116428963e-07	97.46985957271846	65.44843964505	False
Lefty1	0.42590873956971775	1.1922413354606562	0.08048461156045036	0.9257217308759106	1.0	1.164166137876545e-14	1.4901161193847653e-08	0.39591878341237685	2.0421703478126756	0.10968855632410682	NA	NA	NA	NA	0.9391697850491688	1.3819883454033575e-05	NA	NA	NA	False
Tmem63a	14.986797572023725	32.18938520611193	20.833107536301654	0.6117591713662494	0.5997096081016388	1.0505584726737887e-31	1.5727040095887725e-15	11.395186866021206	40.67942771793623	6.179419437434561	0.647587913684632	0.6582631827553547	4.386053673043503e-13	7.07353590038692e-13	0.6149681489335054	4.110419147970972e-18	0.23303049098545559	11.645341167991226	11.212489903908283	False
Ephx1	4.943401058608803	9.690964961932044	8.203148040736734	0.5343525838246679	0.5594518380621145	0.18433927855988747	0.0029830947038875194	2.161028154860968	7.842302514250929	1.7765351306780066	0.4909627409627409	0.6410147392290251	0.27124833775940455	0.09176922936810461	0.5416349133770259	0.03306683304750982	NA	NA	NA	False
Nvl	28.912041284974457	76.68351438127196	46.43039713858898	0.6342492724285962	0.6131063639904958	1.616431913320497e-82	2.2319669532996657e-61	32.94008629661526	110.04624387455596	16.865288767634944	0.6644763958317548	0.6730542089481997	1.4328226246216887e-57	1.812664854573242e-46	0.6364303680942736	7.109217850992738e-29	0.024928703596087936	30.63114386805896	34.62639256466197	True
Cnih4	13.543114629452413	5.984545101620368	3.396913652096878	0.5615070071068183	0.6955867578855562	0.0025601045330398585	4.3329770156394944e-20	20.62353257927335	24.04275069452257	11.974206502751827	0.4573920033949634	0.5063026524113275	3.159819867909e-05	0.06981989821594545	0.5223793174058182	0.0033384564164472717	0.6059850871669825	18.60961756565473	22.094369386972335	True
Wdr26	82.68052151912082	27.589637917919838	30.421173244738952	0.48457659154832206	0.47250320985761196	0.009444806481245543	0.005806644722941892	45.608461758850616	33.07255112921369	14.012126073910832	0.4533406867848479	0.4335529670203423	1.8759883381987248e-07	2.5228756055446744e-05	0.4594490599288224	4.817144506260084e-07	0.6873843483206614	45.39376187919641	45.765265041744144	False
Cnih3	1.659583356332104	0.48009971660616246	0.43147540402459955	0.5961309523809524	0.4509344821844821	1.0	0.7754496546815662	2.6018124619304572	1.6748625316551395	0.3474045442170627	NA	NA	NA	NA	0.5106382978723404	0.7901853455618761	NA	NA	NA	False
Ccdc121	0.005634037210461987	0.14140250558763304	0.0	NA	NA	NA	NA	0.009160345798504223	1.5592657903884064	0.0	NA	NA	NA	NA	1.0	0.4424254200896414	NA	NA	NA	False
Lbr	9.843131927373962	3.5759609464115694	3.904541251761499	0.46445843122195113	0.4795036075653428	0.6767596279775546	0.34845351102358507	17.38564779937998	3.3055328887741076	0.6841227531378966	0.4759259259259259	0.5666666666666667	0.2558750795433297	0.38331031799316395	0.47850208044382797	0.992907345510916	0.9097089411030993	14.77975926721694	19.28882481725188	True
Enah	41.471139696624206	10.490018282601717	11.373538820518936	0.47671899183680705	0.47612405570672583	0.10853804719003958	0.1348636420080301	18.409060260290346	6.50331352399916	4.044274841019695	0.4693548387096774	0.4055745180745181	0.049848080809161185	2.9173267130294795e-06	0.4555243445692884	8.008696639266226e-05	0.08098763862879069	19.328487377646624	17.737568545367232	False
Srp9	12.182699593779597	20.93706291400077	20.67497571206619	0.5076148302178479	0.5005406335943348	0.8946685667304536	0.31381953495913967	15.41024216711578	46.48489551504551	10.156356315607615	0.5612231633757053	0.545412666845284	1.3470987907823032e-09	0.043949247359365444	0.5181997193470166	4.0484278702624375e-05	0.5706949051735062	13.755541643739956	16.618731313401497	True
Degs1	11.307659962823298	NA	NA	NA	NA	NA	NA	16.67837494265382	NA	NA	NA	NA	NA	NA	NA	NA	0.5706949051735062	16.132479845226158	17.077062373359418	False
1700047M11Rik	0.0742778487529779	0.14140250558763304	0.0	NA	NA	NA	NA	0.013687431385602735	2.496389454688156	0.0	NA	NA	NA	NA	1.0	0.3057275614433808	NA	NA	NA	False
Fbxo28	10.038886131445375	6.615423452569133	7.36453575738859	0.4375801363420162	0.4680896533317618	0.001941599198395597	0.6510590184785385	8.503829006435268	8.461335639898108	2.7299092635503377	0.4891449052739375	0.6688645716423494	0.9999999999999991	0.4278398111250331	0.4866210329807094	0.6927883880081562	0.08790128138433069	9.247251401752552	7.960880066035004	False
Trp53bp2	29.816578408933477	8.51841148669287	6.706860039165863	0.5507727023164423	0.5586932403446246	0.04383127625441327	4.2186866609264776e-05	13.816669729275239	2.878277557524103	0.44612764300864993	NA	NA	NA	NA	0.5662376987130961	0.002343630150182934	0.814885730031512	13.452938736621629	14.082315959864939	False
Capn2	203.9472234468524	3.9000467271133417	4.182990487447311	0.4581405081295955	0.48811503943876694	0.28609766250236185	0.5376872764038234	186.75523954188245	3.8701156056193393	1.010349006349058	0.581546358678642	0.4983784399435754	0.6888797607233399	1.0	0.4989571418959834	0.9333053536864191	0.9854065174980233	189.88364919504656	184.470445974965	False
Capn8	0.07982627044109303	0.2647203013967251	0.11165159664783901	NA	NA	NA	NA	0.06745055314500926	1.3884754083966082	0.2849038046194131	NA	NA	NA	NA	0.7390169638973467	0.09939268624358136	NA	NA	NA	False
4922505E12Rik	0.002299478993247626	NA	NA	NA	NA	NA	NA	0.0019288729712118912	0.0	1.2370933126867478	NA	NA	NA	NA	NA	NA	NA	NA	NA	False
Susd4	4.780556184064854	5.510418629103147	3.4491803999974056	0.6256911436543249	0.6052464507194134	1.7620625619411183e-07	1.3318344806964878e-05	1.6436021222379325	4.656915136921519	0.6498330951012345	0.6709706959706959	0.7370370370370369	0.018657260354021005	0.005401572654591285	0.6310068649885584	7.545039869217855e-06	NA	NA	NA	False
Tlr5	0.4843291688779238	0.38740187809078147	0.033002085971756745	NA	NA	NA	NA	0.1442695263327522	2.07385185706405	0.0	NA	NA	NA	NA	0.914187643020595	0.0015382380198720375	NA	NA	NA	False
1700056E22Rik	1.9058256972651288	3.4189311593033995	1.3252990174920787	0.7836399422469217	0.7080934835001854	7.340253916690737e-13	1.5121526613286677e-08	1.8590937231542044	4.018449013459339	0.5437333790408726	0.5992063492063492	0.6777777777777777	0.06490864707227219	0.020061607006937265	0.7176220806794055	0.00024870080960303406	NA	NA	NA	False
Dusp10	6.3266709768014024	0.6588147628424454	0.5354513467287373	0.5180822266300438	0.6979574845635206	0.18493334203958514	0.7406528413457838	5.39329422579011	2.133100761797618	0.17841708489877864	NA	NA	NA	NA	0.5474411951684678	0.015530463690933046	7.211475678622546e-05	4.192034502528714	6.270618742778765	False
Hlx	20.043047648969868	25.693009072743266	26.28564233852165	0.4815109608570435	0.5068232912546615	0.005388313043316906	0.09586280511896776	16.423967107200404	36.71286476442574	10.242820033546524	0.49747593194788636	0.5477370771156101	0.7488354805802814	0.20566158829954356	0.4966556688916926	0.04161957595164637	0.05032837230673517	17.512120986197186	15.629247982090396	False
Mosc1	0.6020118365750239	0.36965867795560425	1.3511841325006364	0.1829085248467523	0.19442902947342458	1.4180922486418417e-09	0.00019512558355927473	0.5615470201035876	3.7590479706881657	2.2181149776319224	0.28037203444637326	0.3200665772067705	0.02257497267325719	0.7838463022094984	0.2961865694317836	0.019465513390916248	NA	NA	NA	False
Mosc2	135.2982745663126	243.88492775596066	342.47678164935127	0.42160302900035085	0.40717296350496945	3.6878118488898424e-141	9.831086984308252e-150	118.16026181057718	306.65188830809586	122.95272949024617	0.4106382119361725	0.42360962524542795	1.0436692718834403e-54	8.067564254199047e-33	0.42042181597940503	4.879807388828265e-31	0.043831940644817526	125.3531799112886	112.90700701792285	True
Mir1981	16.390396357700254	25.499698825335088	28.837325169098452	0.45305390383258565	0.48195094645142333	0.002259033989640749	0.003076135969491701	7.672120692079522	21.11536520892663	7.72479873528263	0.4497329912615186	0.42305171849712386	8.698047371249352e-07	0.08620281482801138	0.4624739924068553	0.00012108147077164297	0.2976463248218715	6.784050550061944	8.320711245238417	False
C130074G19Rik	14.341119937734451	23.889529564928104	14.848615449193655	0.6783591925414314	0.5451678187573343	1.2292497596886715e-48	0.001155312046256324	9.278679158133464	28.56957208205672	6.513859974741507	0.5245994139660153	0.583546135585533	0.005495889611203415	0.0006497088387740981	0.6036125673610921	5.254055240828951e-06	3.0303983975547514e-07	11.513858977879206	7.64624445831916	False
Mark1	26.00384817471484	14.215559579983214	21.08033260130601	0.3807657587295995	0.4256043939348574	5.155038559445608e-22	5.091671152926045e-10	22.023551068209724	9.614969334592459	5.547077758234865	0.38552789429052037	0.29539687975706935	1.064136980828747e-07	6.937838268055665e-08	0.3898415287298054	9.681945492859045e-11	0.5436723439762549	22.148318517691898	21.932428773644094	True
Rab3gap2	31.278537174205212	25.84572520111124	26.936193146558768	0.46773652795157644	0.5094741535516184	0.006194447894767072	0.2902248369406592	19.466861717526513	28.34679238770705	10.654569984884802	0.4892361621174122	0.44939293049038187	0.006594466213219297	0.00037851707821019926	0.4792703611081242	0.00020756356557560427	0.08961598601489507	20.631154152126392	18.616535782144574	False
Snora36b	0.0016346609212389244	NA	NA	NA	NA	NA	NA	0.006657486451094855	NA	NA	NA	NA	NA	NA	NA	NA	NA	NA	NA	False
Mir664	0.0016346609212389244	NA	NA	NA	NA	NA	NA	0.004133345529458208	NA	NA	NA	NA	NA	NA	NA	NA	NA	NA	NA	False
Iars2	20.51095316563212	19.22070350435661	19.015412528730806	0.497994563916052	0.5051756880241313	0.7911941646273795	0.29174653752425184	25.14709121483225	23.67044792147747	8.689724159366367	0.46967062306771507	0.4238996884890826	0.9005376791768176	0.0032749295905894604	0.4981059356450399	0.008521261556598068	0.6291747807793148	24.823096613963333	25.38371648512979	True
Mir194-1	0.003486405293402379	NA	NA	NA	NA	NA	NA	0.024538562542622266	NA	NA	NA	NA	NA	NA	NA	NA	NA	NA	NA	False
Mir215	0.0016541310878508226	NA	NA	NA	NA	NA	NA	0.005172662063045709	5.175414194867296	0.0	NA	NA	NA	NA	NA	NA	NA	NA	NA	False
Bpnt1	6.698413252943056	0.6245218117141891	0.5966350508882979	0.6145833333333333	0.4147952741702741	0.5966148958541448	0.8175538505509844	4.417382973556027	5.087970334308949	0.8173587900598701	NA	NA	NA	NA	0.5618729096989966	0.10560215969212818	NA	NA	NA	True
Eprs	204.17307463781535	321.2510633096174	303.749438969135	0.5049323753828925	0.5273348751770763	0.20577656408201178	5.5145697889047165e-12	232.54258294477773	516.4099003783915	132.82866778543524	0.5162861674716148	0.5006261189433214	0.06445104588732235	0.061752400529545656	0.5117116975085474	0.021149810815118082	0.0135371198169208	214.91045089799783	245.4199827542236	False
9630028B13Rik	0.1058829034783937	0.27179624406316133	0.1391541947001891	NA	NA	NA	NA	0.2846494738868191	3.470275173784127	0.37241848926405186	NA	NA	NA	NA	0.7046336452864642	0.038704286458233934	NA	NA	NA	False
Slc30a10	5.389507202869512	0.7338572955046189	0.7403428468471404	0.49160402049788227	0.4865149668209355	0.9021585000966985	0.8974218269914307	5.935165653209127	6.6144844265121545	2.4557178366703014	0.6342157842157842	0.5500346947821217	0.912156607552604	0.9132023622245974	0.4923071697856877	0.7639053449811495	1.8001088036734585e-06	8.003412315380563	4.424648428027741	False
5033404E19Rik	0.31817705929819123	0.10786421897208895	0.5002649219102749	0.18125	0.2326388888888889	0.0025994777679443364	0.0003249142318964004	0.2143734098525663	2.5246913672448357	0.1999533612783899	NA	NA	NA	NA	0.16666666666666666	0.0008336747137208326	NA	NA	NA	False
Lyplal1	8.260121817510068	10.83959433870421	17.17913110521321	0.3773096518154912	0.3858208507048816	8.755082704671268e-14	9.606757614273251e-16	5.796207024605836	10.600266670006366	4.182896316563948	0.3854845912121971	0.4360150000513495	0.0003779955989074128	0.9462677277803135	0.3989003911048547	0.0007896282825371468	0.7461165480613808	5.708289717182535	5.860416294072292	True
Tgfb2	27.72060322594776	11.335380679021238	12.302488946756526	0.49129315432234016	0.46299719704220677	0.5644009223750739	0.11231326234879568	12.726087678192668	4.656324646316238	2.9698970457187532	0.21756559274853896	0.36604907920615054	0.011174544214771159	0.08932073673118932	0.4745339525165014	0.0011380066973250085	0.4167164900317829	12.02953055441397	13.234809173087214	False
Rrp15	30.168276869036255	31.500005048113444	35.49667114314328	0.4448606381898185	0.48835150074538447	5.704384522414405e-07	0.05888705781635703	24.626417502448987	52.19519920723436	21.508919367791275	0.45127347859451644	0.43138673737002126	0.0006001950145603915	0.013380376341265175	0.4655366561962899	0.00015903446210592764	0.3779727809017629	23.897691336251565	25.15863324180665	True
D1Pas1	0.02741718066653632	0.08902612285510371	0.07914651325362258	NA	NA	NA	NA	0.008190673268600145	NA	NA	NA	NA	NA	NA	NA	0.9626435404518822	NA	NA	NA	False
Spata17	0.015799612252170442	NA	NA	NA	NA	NA	NA	0.009121403672573407	1.6324220435220793	0.0	NA	NA	NA	NA	NA	NA	NA	NA	NA	False
Gpatch2	41.77660151978285	93.14273110435437	56.303867358759504	0.6540682287381965	0.5957908720763445	2.0920031715439295e-126	5.044594376305681e-50	33.64023541044299	127.81467574624067	12.49206681860992	0.7392798836694466	0.7112884340656724	9.764943353449759e-128	4.5112275272271195e-115	0.6552942779797929	3.022644301699104e-16	0.0004897332594683627	40.75267187987743	28.445759337260498	False
Esrrg	0.4370443695954268	0.19235552634581585	0.041185453137006604	NA	NA	NA	NA	1.133865413679091	0.6839693774324718	0.7331146540294158	NA	NA	NA	NA	0.7	0.884893507300308	NA	NA	NA	True
9330162B11Rik	0.00834178079883157	0.18378947750093033	0.0	NA	NA	NA	NA	0.01812038224539878	4.695138136021401	0.6060561649878852	NA	NA	NA	NA	0.7506297229219144	0.4598523418892606	NA	NA	NA	False
Ush2a	0.014908898257550257	0.0	0.16329726957203214	NA	NA	NA	NA	0.015054012808736679	1.3705454326765427	0.0	NA	NA	NA	NA	0.2506265664160401	0.6061047095656573	NA	NA	NA	False
Kctd3	18.725354564841645	7.196680991360973	6.617556651357105	0.5259930253640976	0.4953571383410971	0.17643949314767735	0.3155412786122243	11.75503716294176	2.0178119970691015	0.8696126324989752	NA	NA	NA	NA	0.5217647339689007	0.5128136067255025	0.20299277804669213	12.039682427422923	11.547150172028557	True
Kcnk2	16.139206134758663	25.826806069009272	26.422420605470446	0.48709310002654427	0.5072181137670924	0.3791487547818686	0.939879342113564	27.595958543642777	85.82254130572774	23.520810791654178	0.5399560530529437	0.5123358179942802	0.01852372038430377	0.6052302688459505	0.5050320530694912	0.07816037085451329	0.655376076124881	26.37729896593096	28.485990819499744	False
Cenpf	5.055803507185215	3.179471051776227	3.4505515850271773	0.5283650687769725	0.4681166142458877	0.27262991270073633	0.1813118453259851	18.77265104706856	10.262206450678393	3.008036625914532	0.5308995382460294	0.5455492057574736	0.15801483310324793	0.43636822805371367	0.4959028521863361	0.2240371763060816	0.08098763862879069	15.921036005512976	20.855291245957464	True
Ptpn14	26.147162898979094	11.593629103629468	15.418524299389558	0.4299614780415329	0.4334176618600644	1.382879555102354e-05	1.1618714076779802e-08	14.372600784994752	8.509213758978598	3.430234130524453	0.4432487023631779	0.4733044733044733	0.003110706637350839	0.45489533979128677	0.4266448312048599	0.0009329491556575904	0.006212128956666087	15.285433943590503	13.705924882649532	False
Smyd2	37.09981748994889	43.43289450174967	52.440097186180736	0.45720881318995	0.4397689571294209	6.43650656851972e-05	3.989119329399484e-12	27.17000420840677	77.03990881273081	25.42990506117436	0.4760904075936306	0.49294583432395905	0.16408085803290084	0.22489096618961496	0.4651777661040133	0.04409975180193016	0.3056891979563644	28.256128028594333	26.376767710516972	False
Prox1	4.573574319450984	6.549086154010454	5.797423661330743	0.5551415092749976	0.4953671980988832	0.028311712151407795	0.7785288312495398	3.1077361584548973	9.179877641989663	2.1020390464700234	0.5896366592614058	0.4796250684181718	0.13038570384790588	0.8569843282497014	0.5316455696202531	0.19884789018036786	NA	NA	NA	False
Rps6kc1	21.60953830209033	23.759579471384686	23.9494872871521	0.5129401056665656	0.48294643250703884	0.17871723429168274	0.017943275899963165	16.601468618696035	19.210449627726447	6.6508189885426034	0.40906835958108323	0.4979387966200335	0.04003863515486239	0.0920029636660403	0.4869622176911233	0.027406876591893205	0.9445862967392683	16.99233935696166	16.31600122558069	False
Angel2	119.28132075467046	197.51823595455085	142.64764908190716	0.5898504134604131	0.5690831498818559	2.1368389193464673e-101	9.403630820560123e-85	86.23577058149439	115.07325488320778	30.840821089496625	0.48455219863488674	0.5310062523946214	0.0048210880451192385	4.8915298143808586e-08	0.5781019416622224	4.507560074599649e-05	1.2523004378216523e-06	105.56528674170444	72.118708217296	True
Vash2	25.20325919416114	21.46588410776098	18.96267519604737	0.5410258291735309	0.5210836229055185	0.003919250478012903	0.040497566984659804	34.346532033706936	19.579132937408705	5.165538262762378	0.5540748543736088	0.5443547161396329	0.025407658712187906	0.06047260307688533	0.5356556063409057	0.002587772570322304	0.2567707459201869	33.90972190438989	34.66555066747781	False
Mfsd7b	1.4835383067313133	1.8018601911961447	2.4875830703534105	0.41310096153846154	0.4136205748333895	0.034235661873195294	0.023062898871226395	4.226248070264614	14.378885781186728	4.080049667889409	0.5500464506535673	0.49540300010392796	0.2442353179641045	0.7950626579518687	0.4787568071432076	0.3470982972878353	NA	NA	NA	False
A230020J21Rik	0.5629570955623003	1.0616325891076535	0.7489229571341686	0.7086167800453513	0.555843462093462	0.14089542359848076	0.28878428041410514	0.015971446513310488	3.5545264290332916	0.0	NA	NA	NA	NA	NA	0.016044811832113218	NA	NA	NA	False
1700022P22Rik	0.013017341959183065	0.1726427811304561	0.0	NA	NA	NA	NA	0.03180824764205498	2.023251653112951	0.0	NA	NA	NA	NA	1.0	0.44580890754322106	NA	NA	NA	False
Tatdn3	9.391516947619179	10.799959814448131	7.541634495864439	0.6353828721996387	0.47024121353410736	5.5292615859425553e-17	0.055297162792721566	6.528878846132066	13.148408468230102	2.772541553269056	0.4646012671874741	0.6070405479775642	0.20999553888815653	7.3500272001952745e-06	0.5920517117548479	0.0003253561637053785	3.6317069369227666e-06	8.129712673661059	5.359730545127743	False
Nsl1	52.984394836895554	47.88836234734367	52.467359137078205	0.47765150266517	0.4775167695182392	0.0014728736612981443	9.396338803145187e-05	42.615506376613645	46.345424471756985	16.773019103692445	0.42616220650613673	0.46823697140749637	3.4621029535671095e-05	0.15804718360638806	0.4694090563061204	1.7025639083210465e-05	0.15471925449661847	40.2712474058799	44.327605624902276	False
Batf3	17.69442740155979	19.430264790573734	18.85850491100991	0.5102088846085865	0.5083468395606986	0.5705554555045841	0.37948647272497615	19.93133210883638	30.219645242592154	9.188633733977538	0.528885959209065	0.5499824451418085	0.4600632653864678	0.06910925221467852	0.5139144026730958	0.09481772980928198	0.014537131737285144	18.774409344036112	20.776275701106243	False
Atf3	1.8292043872481651	0.5922382840853561	0.38358571080948245	0.4575396825396825	0.6044642857142858	0.4731296598911284	0.10380535550410737	1.6172737641349717	4.122562377809001	1.2164581874179359	0.5677083333333333	0.5714285714285714	0.850554019212723	0.2153271497227251	0.5955882352941176	0.8467227401645779	NA	NA	NA	False
Nenf	317.25592088442255	551.2970703985898	519.3145438259646	0.50508769935572	0.5224409649735752	0.046056974219001935	6.37077530634414e-19	594.0162169406979	2011.5667289604837	544.6851799672247	0.5373117628728885	0.5242488318544237	1.7873445998837033e-52	6.837064562916082e-14	0.5209374185505371	5.344869077881239e-12	0.5292059656785043	606.1025613786504	585.1891114523056	True
Tmem206	16.99084721956403	27.880117057992795	15.174922438545705	0.6509155489193627	0.6431143867866731	1.7123645775713647e-35	8.02099566163129e-39	17.442801278091345	39.424073860493465	13.170184005395212	0.5072442997448458	0.5578760862604855	0.10671686083975072	0.01954126626690528	0.6130639212410725	0.5626658892223315	0.049474575889390235	15.924376586679413	18.55176313136973	True
Ppp2r5a	3.606958583686486	3.533068268476441	3.6915056050095263	0.4651462215320911	0.39914342463944674	0.0923199805270222	0.768338007678332	10.174638636965437	26.17074674986728	5.159035004625902	0.5013225051929359	0.4852505557923839	0.00012620433950191035	1.936414247046331e-06	0.5552185548617306	0.0012272621383899852	0.6606689938774422	10.104172294240119	10.226102819854722	True
Dtl	19.18871654700138	7.8101851994573295	23.49637011174335	0.26076352470687864	0.22188995907201295	1.569023037657798e-58	4.414384274398443e-91	19.49679744232338	31.248386669869422	17.883312724500914	0.29878599724153787	0.2921001811874446	2.4999259763776944e-33	2.4787267760215805e-14	0.28902129170411306	6.038493207456672e-10	0.2887390789311619	20.092409327874666	19.061799997819634	False
Ints7	18.81403712273842	5.578842775768735	4.706892780380445	0.5130762529750162	0.5498894825343988	0.6295491534273886	0.0021318057603880647	4.241253325650936	6.463615369152758	1.4431122096193392	0.6026881720430107	0.6132872503840245	1.0	0.029766410087911827	0.5478577939835916	0.0247861131437072	NA	NA	NA	True
Lpgat1	35.118731239961214	48.933289603750275	56.20854805511345	0.4957066828880074	0.42202870581479424	0.20967129949806773	2.8099914375882264e-23	26.777183171152735	42.12503026240413	13.882031312905037	0.47599407543166716	0.47975183731634474	0.014917576238061192	0.20525245297106026	0.4696730121747623	0.1344602375266074	0.004580534046038908	30.217029100277486	24.26493614426386	True
Nek2	2.7757016136361554	1.1723136337767137	0.9773742750495462	0.6623543123543124	0.43871917168732166	0.0319271620832124	0.4351144948923009	2.7477819194722377	3.655170418054123	0.7529590623580223	NA	NA	NA	NA	0.5829222351780429	0.12442869895624176	NA	NA	NA	True
1700034H15Rik	0.7328846918431958	0.33697286031222806	0.5634867293800057	0.33490259740259737	0.5357142857142857	0.010973562899720516	0.8318119049072263	0.505348052643676	1.6183288047992785	0.6286308932362096	NA	NA	NA	NA	0.4	0.6346381961063671	NA	NA	NA	False
Slc30a1	18.465423787824598	10.193415806146461	19.017773355675782	0.38984429049971536	0.296517040982379	1.5619469755016855e-13	1.4118498707969858e-41	12.479155497258185	12.217940933076786	7.047041316230101	0.3430880975463019	0.37587993062592	2.592751589412767e-10	0.003299028675739663	0.3573459715639811	7.227342365882277e-06	0.0576130770711057	13.282040646576606	11.892778702812148	False
Rd3	7.561842497989148	NA	NA	NA	NA	NA	NA	5.730398528597861	NA	NA	NA	NA	NA	NA	NA	NA	0.903911098561918	5.577963193540101	5.841727705887231	False
Traf5	6.289190723256361	NA	NA	NA	NA	NA	NA	2.8098547792896915	NA	NA	NA	NA	NA	NA	NA	NA	NA	NA	NA	False
Rcor3	6.038812100092901	NA	NA	NA	NA	NA	NA	1.9510567351997845	NA	NA	NA	NA	NA	NA	NA	NA	NA	NA	NA	False
Gm10516	0.475873198460353	0.168439864957431	0.07854706301466151	NA	NA	NA	NA	1.491724623360619	1.594627889993964	0.0	NA	NA	NA	NA	NA	0.16954296931463686	NA	NA	NA	False
Kcnh1	2.8500591243874056	1.4547260626061003	1.5675924810308688	0.4152981680155593	0.5356258626639062	0.019336848213766543	0.3112309933213214	2.973576238017505	2.5830739094676574	0.7286547158210374	0.5903508771929825	0.6274509803921569	0.4407990673425962	0.5412561893463136	0.490566037735849	0.3598167464284541	NA	NA	NA	False
Hhat	7.778394436719585	13.616918539564804	9.631664864042715	0.5810926582688937	0.5982253220973546	1.7946050092063175e-05	4.673001895751132e-10	4.742048509029719	13.682855816709528	2.757244185389236	0.6096386538801755	0.6044637768340432	0.059647821148888065	3.9356011285415636e-05	0.5875282263652594	3.116418396526364e-05	NA	NA	NA	False
Sertad4	21.916398808852097	17.486333136804813	20.161622689323906	0.48820947899705797	0.4437971495486648	0.32193417199344126	1.6778674674428447e-05	22.308426121056993	8.501859725232658	4.42559670492492	0.2690987321859543	0.4423246238066838	5.724807075874411e-12	0.007088323424841725	0.44998866319004494	4.311892618773746e-07	0.30915684348743466	22.17822236629364	22.40351875094034	False
Syt14	2.8515687099066276	0.30290845043304265	0.21591466723581987	NA	NA	NA	NA	1.3431938435622008	0.8154613690378968	1.2737395923215622	NA	NA	NA	NA	0.5238095238095238	0.4557187677677824	NA	NA	NA	False
Diexf	58.389506199974555	20.511167672786595	24.51846532691137	0.43448804586151923	0.4921498969197521	6.265424919723788e-08	0.2599435684265756	49.94921505832441	35.30024930830088	10.750988108306018	0.5647489132842483	0.45177623308912485	3.827956070257727e-06	0.1329790621272318	0.48173129568616907	0.6348875951781043	0.0025440336483996385	54.48970841701802	46.633124403098755	False
Irf6	0.7005225184944602	0.38342768947823125	0.28966467650930305	0.6959028937117419	0.6459987353609399	0.45825831964612024	0.720100131817161	1.1699056389905422	2.132404183408057	0.7827307779072902	NA	NA	NA	NA	0.5584145549057831	0.5598265231385591	NA	NA	NA	False
A130010J15Rik	8.668857474807197	8.40501891353381	3.5854200805273746	0.749711430223753	0.6916266330965906	2.4607057932419126e-28	2.254212120846393e-14	10.740052451000299	15.350493250143517	2.6092982978377375	0.6377136508715456	0.6650470641282858	0.001091058321280867	4.3158793466740955e-08	0.6902640887393111	5.540504940880084e-08	0.0002200339177788081	12.216281704089647	9.661907490878864	True
Traf3ip3	1.8911791287053747	1.9623007046510403	1.4881207433289834	0.559035058111457	0.575	0.13933409492710272	0.17966501480803004	1.0246848965196738	2.780805760457574	0.6951653985912359	0.607843137254902	0.5141025641025642	0.16863754391670221	1.0	0.5625	0.23773856455217365	NA	NA	NA	False
Hsd11b1	0.05748125183393405	0.20823376681290476	0.11792165072206713	NA	NA	NA	NA	0.14047718165606787	2.0966164629730906	0.0	NA	NA	NA	NA	0.6153846153846154	0.2631782150518122	NA	NA	NA	False
G0s2	17.09385523520419	12.641517652442552	8.911289592955836	0.6106785166515297	0.5669423837496752	1.896941189915504e-09	3.089087411936918e-05	13.411466049638081	12.825897332029754	2.3327626792290594	0.5853524743230626	0.6744729972408544	1.30656350053238e-05	1.9537880314254428e-06	0.5973241260250324	3.96378862538107e-07	0.11071314397686556	14.058159532787691	12.939161820371517	False
Lamb3	2.2346584771323084	0.5387031673708612	0.6086675789185174	0.4818627450980392	0.5361111111111112	0.7079807541347635	1.0	1.9642773152105435	1.844663301238553	1.1416230653844743	NA	NA	NA	NA	0.456	0.4978695195754676	NA	NA	NA	False
Camk1g	13.893623646977417	7.0797705163560956	7.980648749494855	0.4871647622030413	0.4615859603235315	0.10278792664475155	0.014236730032396198	8.045562524344552	6.637605482389169	1.7125110558587875	0.5396132754118235	0.5838110304609468	1.0	1.0	0.4663565813723155	0.671506063829763	0.17587947737597687	8.31323904741384	7.850068434462491	False
Mir205	17.80986589520096	29.168173374670033	25.18716344282034	0.5622183150190737	0.512597939180847	2.811409929717271e-07	0.12552423026384782	19.662215138171366	49.183334445254715	16.207800633989095	0.4970707752520668	0.48711079134202484	0.9781422005290136	0.07480683342277201	0.5199309253129947	0.519889429144141	0.6162433484219711	20.565328256614734	19.002638141555437	False
Plxna2	25.41002443246135	7.827230223334139	8.048893495072859	0.4774245004227723	0.4991755023622038	0.1887733641196875	0.5170767404494535	21.324134707648348	15.251662201944368	3.553167543006011	0.5522501756664653	0.6315729740171933	0.11026078706843914	0.012138156118375246	0.5130301481859989	0.033692655342376386	0.0938406045542335	22.10667551647717	20.752616139402576	False
Cd34	31.097199954240345	35.43790563527569	18.70655144971995	0.6436180956300366	0.699928763762227	2.0928766540925215e-39	7.032159002982398e-70	41.81104195768558	12.492550841663252	2.2430821176911504	0.6651315556247142	0.6397380294072396	1.4195593866713584e-05	1.0306279000958522e-05	0.6554163813059991	0.00010445522779699233	0.10589006205715484	42.51102107832674	41.299821251599326	False
C030002c11rik	3.377958717754175	NA	NA	NA	NA	NA	NA	0.2192477930160444	NA	NA	NA	NA	NA	NA	NA	NA	NA	NA	NA	False
A330023F24Rik	0.5255011004410494	NA	NA	NA	NA	NA	NA	0.313406012133985	NA	NA	NA	NA	NA	NA	NA	NA	NA	NA	NA	False
Mir29b-2	0.010237645230211471	NA	NA	NA	NA	NA	NA	0.0	NA	NA	NA	NA	NA	NA	NA	NA	NA	NA	NA	False
Mir29c	0.41206218234895625	NA	NA	NA	NA	NA	NA	0.21511728485808748	NA	NA	NA	NA	NA	NA	NA	NA	NA	NA	NA	False
Cd46	0.012543175793033913	NA	NA	NA	NA	NA	NA	0.11613279293024284	NA	NA	NA	NA	NA	NA	NA	NA	NA	NA	NA	False
Cr1l	1.5170267939682875	0.36645264094297836	0.5390485142579844	NA	NA	NA	NA	9.509940805316408	3.604896503228112	0.8000884535429891	NA	NA	NA	NA	0.3972602739726027	0.9426137590072587	0.36216667196913266	9.757365897075159	9.329237086616198	True
Cr2	0.02328237995441103	0.19585808296446422	0.0	NA	NA	NA	NA	0.06417302095534633	NA	NA	NA	NA	NA	NA	NA	NA	NA	NA	NA	False
Fam171a1	13.352362300601992	1.6558810973785485	1.1734131568118478	0.5879554473304472	0.5413054340668102	0.11334435404342058	0.01707747162751416	23.028651697581758	1.350396089961236	0.6399461249360732	NA	NA	NA	NA	0.5976638799906243	0.12144120112184878	0.0772393534348629	21.752803930182495	23.960450628828408	True
Nmt2	69.73917313127235	1.112614050462773	1.131094808329519	0.4831555049482681	0.5108573717948718	0.7436441861052033	0.44780613214374787	153.70032477438863	2.7385135064480846	0.6089544377270009	NA	NA	NA	NA	0.5131004366812227	0.8455253888891198	0.11655751055364069	131.81762398084845	169.68207254495155	True
Rpp38	9.466455117992187	0.17805224571020742	0.0	NA	NA	NA	NA	7.294272535073444	1.5592657903884064	0.0	NA	NA	NA	NA	NA	NA	0.8376774219174339	7.506724812923969	7.139110759115186	False
Acbd7	0.07646478473345686	0.30469050968437245	0.32990642700299655	NA	NA	NA	NA	0.1424271453688044	2.8657670611630257	1.2073490118862449	NA	NA	NA	NA	0.5454545454545454	0.9856899326274026	NA	NA	NA	False
Olah	0.004372702751242712	NA	NA	NA	NA	NA	NA	0.02415902053283226	NA	NA	NA	NA	NA	NA	NA	NA	NA	NA	NA	False
Meig1	0.45206492675944804	NA	NA	NA	NA	NA	NA	0.2770613604991017	NA	NA	NA	NA	NA	NA	NA	NA	NA	NA	NA	False
Dclre1c	5.098706175504686	3.9757555751967257	2.8680032742881307	0.5811472641477448	0.590518040986791	0.020492824228757582	0.0020905486108622057	5.961386442965226	7.564727206595814	1.810602826464023	0.5020666332665331	0.6721923383609527	1.0	0.009340760589436505	0.5790744518761459	0.3520103377156483	0.8692421905545348	5.399292386113656	6.371904574373678	True
Suv39h2	15.991204783703651	9.43459336516859	8.639497617397765	0.529298862489816	0.5215880289701784	0.6690037367532145	0.035979544214400715	15.612144944078642	16.95779509145394	3.85934780266744	0.5516281920693685	0.5592398777692895	0.19440247985240489	0.021760543146559418	0.5334908819894527	0.006757563782131807	0.3980800267691531	15.055830199489248	16.018442229452926	False
Hspa14	28.10141295572319	29.06986340284001	21.30567804056299	0.5505878663062902	0.5446068337535094	0.06202665135322483	1.628538980498558e-34	40.20094731502634	87.3843436578625	23.024884204444746	0.4780180762607891	0.5666073224975776	0.6281404442174456	0.01922461979202656	0.5577566590817828	0.1242323992908696	0.23590983690729672	36.1628957530843	43.150086096219944	True
Cdnf	0.21445388743505311	0.2143050669858041	0.18849532453618498	NA	NA	NA	NA	0.2104839927047862	2.4562583603669785	1.0408820852392953	NA	NA	NA	NA	0.4998333888703766	0.6865909350192325	NA	NA	NA	False
Fam107b	15.66966804618092	15.850345253305258	12.482258696697082	0.5388696295383955	0.5903647635324696	0.033522194084332345	9.69389235883006e-09	16.53397629354489	5.1644193131221	1.6044698236357202	0.6416326044008447	0.45328242484365056	0.5942882951469408	0.3552796816522473	0.5539929419023755	0.031284700006361174	0.7781850092260065	16.731797201118486	16.389500349811385	False
Frmd4a	40.008435886134436	20.37525380537109	22.06670901544755	0.48247435918973525	0.47658079160064204	0.10391647390340461	0.011372163338883658	36.35230452603321	17.867350179714588	6.192241133902354	0.43400018624876	0.44182918954168005	0.0276148362351466	0.016693320624270973	0.4692794457169348	0.003628193220580753	0.1280514349343532	35.29339561404476	37.125664967373076	False
Prpf18	7.260911141055894	7.643739262104518	8.56141090331232	0.38345883526303287	0.4964203631291225	1.00171663222558e-06	0.04974311694261837	8.462107013415183	15.0909807930679	3.039115260531036	0.5728571428571427	0.45592328058078824	0.02673028552799666	0.6415752278067243	0.4937133277451802	0.2719267956367269	0.16560130888668123	8.41726146637645	8.494859379229993	True
Bend7	0.7688661336897016	0.7187885168284002	0.6495939854723983	0.4097889881857273	0.5571428595306098	0.49661743531793406	0.2215487296448112	0.9606377294731903	2.2232926955705032	0.7490741159927864	NA	NA	NA	NA	0.5401449679397826	0.8202758929657216	NA	NA	NA	False
Sephs1	203.69651231599332	5.489903417883914	7.427957424777671	0.4037971350838271	0.4178049223578673	0.0007012688692108819	1.4298789109035994e-05	203.0895506823604	3.7608845538305062	1.3213580261771172	0.4714285714285714	0.3991228070175438	1.0	0.1934126528619373	0.4187680859859446	0.0006066672479132469	0.7281905415315229	203.213891261582	202.9987401469738	True
Phyh	4.093131247658255	1.4602316566295541	0.6849670840715691	0.6795863858363858	0.6425887021475256	0.0009727607079513679	0.00011094036326812593	12.042564545094164	1.5880498415335436	0.17274799565071625	NA	NA	NA	NA	0.6903553299492385	0.002456161403257137	0.20408596654480238	12.730558252286412	11.540097230852629	True
Ucma	0.30190590945000756	0.3947142453473972	0.5731424095032464	0.33333333333333337	0.6065476190476191	0.010673840530216694	0.5966417603730824	0.36988943278508907	1.9675543036727146	0.5669287305719543	NA	NA	NA	NA	0.41730434782608705	0.8633186182394409	NA	NA	NA	False
Mcm10	21.48895110928509	32.12833386552921	38.58480594502234	0.4526954965428668	0.44654140090643707	1.0206941964554426e-06	6.735132942101094e-08	20.07351659489336	38.627693145323065	12.68706829550848	0.4454640540520923	0.4675052959439081	0.002995358740769951	0.010743454534011156	0.4537972184442592	0.015248568770735884	0.22875835384852172	19.933161865556034	20.176022857892523	False
Optn	5.667306772636719	3.6217101136119014	1.6231303598502342	0.6710870333978887	0.7177475807574492	4.0153556003077506e-07	7.566445097165513e-09	7.851481557623506	13.370889847682365	1.5135430738771236	0.6986608509335781	0.690981240981241	3.375733630556506e-05	5.2441947129967186e-09	0.6878238341968912	8.287782620458443e-05	0.03478874552681999	7.254804525732366	8.287256917993442	True
Ccdc3	11.925464544950584	4.469309305919438	6.924653698182382	0.35798705768180294	0.4117221655100003	1.7722672077630236e-08	3.0729571805386735e-05	9.717931300396982	3.7529763025654073	2.2182668133567995	0.35100517823534455	0.4227078966248595	0.1073515865331889	0.00795945542244668	0.3907207229491841	9.300752836480296e-05	6.1379425421731145e-09	13.167775523238404	7.198382148883595	False
Camk1d	0.8395403974151482	0.6201859891575618	0.561203948007129	0.42471590909090906	0.5722020440956533	0.8938530948350202	0.18392482137699037	0.6839455585795411	3.490173796087019	1.4777963246373162	NA	NA	NA	NA	0.4999637602377329	0.1464503132644483	NA	NA	NA	False
Cdc123	243.51972225869682	331.55692722996554	404.8660004713807	0.43914512401668027	0.45951274089429783	9.842290347898915e-106	3.791132510623875e-49	239.56807208972918	523.9657399710114	182.33493659097056	0.4616084100421687	0.4438789549088628	6.992076601794962e-33	5.5387407015710314e-30	0.4480426899792404	5.549702964578735e-12	0.0008489484034166736	220.31105519712384	253.63218555062093	False
Nudt5	8.180571667222859	1.3442020085420416	1.437299589076384	0.5557926516940629	0.4514463377468393	0.7546517496105003	0.6184454660388145	4.196086455712381	3.071180622293278	0.8869414088491104	NA	NA	NA	NA	0.4641724554515252	0.12027240724499133	NA	NA	NA	True
Sec61a2	11.963942082215791	4.723901461171805	4.9660475080119335	0.47201680277733077	0.49931765515019333	0.7606768007209394	0.632467083968326	23.30125597921788	7.921905373447874	2.3689481060835136	0.376530303030303	0.5608686316406905	0.2954132806556703	0.5726564757939475	0.49017773620205796	0.7824203757264987	0.006862481406765665	26.072508723904487	21.277307345458	False
Dhtkd1	1.740727919821427	1.3068183845968278	1.755620176300055	0.39517538920219897	0.5721177997821156	0.007284418097174086	0.3741744176047083	0.143979027974993	1.784936223843005	0.50859885050537	NA	NA	NA	NA	0.4568404806526293	0.7839979474089509	NA	NA	NA	True
Upf2	28.065394609113202	0.8376711816671571	1.1553823002121724	0.38765278838808254	0.44200261544011543	0.5811144541766472	0.13538510529943074	30.39113265300097	3.678132902052203	1.062292034575122	NA	NA	NA	NA	0.4549182377356604	0.8585592572465233	0.546102398609225	29.28128831743875	31.2016931227936	False
5430407P10Rik	5.065948349064309	0.8944971714509967	0.83713295439018	0.42915138287052895	0.6036617150424569	0.7035366713552735	0.6608836477612139	6.692112054835436	2.5878987711319317	0.8072972889605736	NA	NA	NA	NA	0.4937623517786561	0.3458395611260649	1.0249273761104323e-05	5.594222743618314	7.493941327072653	False
Gm10857	0.00399708270520511	NA	NA	NA	NA	NA	NA	0.004101375267412744	NA	NA	NA	NA	NA	NA	NA	NA	NA	NA	NA	False
Echdc3	3.8120220084273497	5.038961193442858	4.428091835920313	0.5376324733819775	0.535109936737155	0.356457100366018	0.25364479142176927	2.3231086588356042	4.829850553512029	1.4761312441133276	0.4217365783792953	0.4108789006584598	0.2712530240738343	0.4221911049923148	0.5121829832237729	0.2414985482023761	NA	NA	NA	False
Usp6nl	18.24573379047938	17.79634460613904	27.80292357703776	0.382114423114366	0.38951672949685817	9.046842703348911e-19	7.8715399529435455e-22	9.614877015480118	16.089238366337693	7.658335245744962	0.4008521741149073	0.3955763856235288	2.8338898167322366e-08	5.488478902296276e-06	0.3933743239630674	3.509188262261212e-09	0.5558761269725572	9.77064701500031	9.501112409088957	True
Celf2	52.76780412078708	41.25277410251896	33.68450685706345	0.522706350285912	0.5019816463317031	1.8998299386893586e-09	2.9139431895853254e-10	72.07064533989744	47.68161649918554	8.04533422852738	0.5472551802196267	0.6601551392373324	1.9582882113461873e-08	5.9481850404270394e-33	0.5723293318782587	5.719126607033626e-05	0.006787315499678413	79.05773718601061	66.96771309273613	False
5031426D15Rik	0.011979100225204159	0.2236390142823512	0.0	NA	NA	NA	NA	0.13213200542412293	2.0811539315932337	0.0	NA	NA	NA	NA	NA	NA	NA	NA	NA	True
Gata3	16.090677859428624	1.4737457052002931	1.6116918109079397	0.4094613044156654	0.5790937848323403	0.05716364524660181	0.4031039091321707	14.303856021953276	16.109522681873184	2.8483612271040806	0.6023229369720597	0.6178207112804637	0.5229909838899943	0.00642306214523822	0.5314814814814814	0.06269874017166438	0.1866256417001383	13.730384206990236	14.72268375198246	False
4930412O13Rik	1.2970655380112446	0.28747062843903787	0.3591193613942589	0.5416666666666667	0.3078231292517007	0.8450189828872682	0.4420683383941651	1.3507126654824442	2.8747572292564483	0.4870608247536231	NA	NA	NA	NA	0.4935064935064935	0.8839173287591929	NA	NA	NA	False
Taf3	48.4767495901309	36.70531377503093	35.32729580752283	0.5257625019654066	0.5001829047872959	0.0061940929792387266	0.5188961531199641	35.560320106458065	41.50402571866898	14.120281321343448	0.47206698105623374	0.4614573262557069	0.06216493872862067	0.008796596109683018	0.5028810305367464	0.034703084934667464	0.009596498213058347	37.98403703275929	33.790189767024586	False
Atp5c1	173.41374787362696	3.638571772130371	2.6085785918096587	0.588370553995554	0.5671656191801537	0.03221229851253081	0.057833459920539086	175.86262568072817	2.766872901989074	0.6582981444710496	NA	NA	NA	NA	0.5577617328519856	0.5522419751397218	0.6927759246754703	173.58553987295994	177.52566587741296	True
Kin	10.465151736922762	2.8292198278176404	3.1701110282890506	0.4534847024539678	0.4370068069472409	0.3776867858185548	0.21085840536815495	7.172274737413351	10.630372822972673	3.154751669493505	0.4308455433455433	0.43091931216931206	0.6397693686429503	0.08240747932752654	0.47556142668428	0.2535426540891484	0.4401794405495175	6.718097670421279	7.503977089710932	True
Itih2	23.41182962884461	9.501510339609286	11.919647318468035	0.4197852857830314	0.43763357950650833	1.0134089407997405e-05	0.0037454140062285306	12.508187598758452	19.956897111128633	5.293113319095485	0.4723313890360764	0.466725079475258	0.4134653480982905	0.507006460810302	0.4541723994496527	0.5840969478342294	0.40940474565847673	13.142481596775804	12.044939173240158	False
Itih5	8.047477929334903	0.9602450975775079	0.7484377549906069	0.5345503497423577	0.5987071420169827	0.9021585000966985	0.05354439216850224	5.383158747150044	2.4977883800602254	0.7089013888842939	NA	NA	NA	NA	0.5491556789266712	0.8075075765077575	0.11655150641663034	5.773787836709549	5.097867839044795	False
Sfmbt2	1.3269226658148507	1.818557096349006	1.0786992844591434	0.5382666558952918	0.677220695970696	0.0002021896930710485	0.013750385738502905	1.750951494029947	6.254128405163426	0.46462213918218076	0.7091836734693878	0.8368421052631579	0.16863754391670221	9.247699921388637e-06	0.6671630677587491	2.426202489977304e-06	NA	NA	NA	False
Mir297b	0.0032604384501993587	NA	NA	NA	NA	NA	NA	0.0024718955609491877	NA	NA	NA	NA	NA	NA	NA	NA	NA	NA	NA	False
Mir669i	0.0	NA	NA	NA	NA	NA	NA	0.005048281843273293	NA	NA	NA	NA	NA	NA	NA	NA	NA	NA	NA	False
Prkcq	3.4885725500818445	5.5255855426102425	6.347815045966334	0.45717615850690424	0.4897141237935884	0.08109483557211039	0.7954936389348717	3.493337123479319	11.629975775596007	4.3956265208275545	0.3849201905783893	0.4293200029271786	0.11112046966152687	0.004433671963049368	0.4576583133305808	0.0006451928432150347	NA	NA	NA	False
Pfkfb3	6.627690048251178	6.102744056959573	5.4125460008975965	0.5982140562314509	0.477438346820567	0.00022642159695800493	0.2757103319425883	8.320654814250382	12.795699537928135	2.378928401510105	0.4933595509882275	0.5978794771096995	0.5677754876753275	0.0381794415797853	0.5257141949976585	0.4453546018324874	0.9242238691678435	7.855701513966758	8.66022744928899	False
Rbm17	13.667140228892329	7.3576127912377	8.302114679839422	0.4454033202361427	0.47632060253454717	0.06761888884965044	0.2288038684724302	15.025937790867472	29.442131839332617	6.110395630445254	0.527849299358603	0.5308025435533569	0.4685655062414746	0.3055323923846197	0.4903868550797779	0.7375907699878688	0.05163219626996279	13.26026329717657	16.31547534243948	True
Il2ra	0.015539564776396921	0.11862536473150638	0.09774780699684686	NA	NA	NA	NA	0.009387317961995281	1.5982099847874283	0.0	NA	NA	NA	NA	0.7512562814070353	0.3856079065376808	NA	NA	NA	False
Il15ra	0.07705294759650459	0.1806061963791896	0.16172992234539507	NA	NA	NA	NA	0.1879005842283589	2.5654660115786108	0.34806788028167995	NA	NA	NA	NA	0.5555555555555556	0.35700394990255635	NA	NA	NA	False
Fbxo18	78.62094431559962	150.16398050576942	84.64857733019284	0.6142949836275141	0.7021062368490051	6.934862350354048e-110	5.076464036188695e-233	52.86362318688328	138.1868671616083	26.75337787716209	0.6633670305520957	0.6423000278728794	9.248169172205335e-62	2.2749403425325357e-32	0.6340809357447305	1.2071145396775948e-19	6.395495014876005e-07	64.13100351163318	44.63463755644795	False
Ankrd16	3.046091700891724	1.911157927755117	4.589045269171859	0.25868817124491933	0.33110578103516186	7.067730378748541e-20	2.688578468114499e-08	16.669502338982245	4.604615005653335	2.3235497750499667	0.40868963888563925	0.2524416061790434	0.0021181727464006333	7.555811484431395e-05	0.2935135280079371	1.7770018955726916e-05	0.14089758054950471	19.561919226794203	14.557063038894851	False
Itga8	3.5153423934561863	1.9322702361867536	1.6889815483223196	0.5605938687526905	0.5430710112091788	0.9374089336007688	0.3223076486087745	4.041190676669227	4.198847090395742	1.093701786123845	0.4270833333333333	0.508	0.3222363203575471	1.0	0.5060839092767448	0.27747303965587045	NA	NA	NA	False
Fam188a	1.5612825582276497	0.9397854644451394	2.133423806929281	0.38550889453282616	0.3232093550381312	5.571423208480338e-06	4.15360335343994e-06	5.460880774465081	10.157935444680493	5.158183428728809	0.33358808302221993	0.3378941531682137	2.436717986367547e-06	2.3501820783739702e-05	0.3126446784439996	0.0007749146024663559	0.12803388916767916	5.313771416315702	5.568320193338221	False
Pter	1.5223132092131244	0.4507641056838767	0.5645014751852699	0.513958873712914	0.6321428571428571	0.8877248273407827	0.8450189828872682	2.7375884243295916	3.349487098310697	2.020369250711822	NA	NA	NA	NA	0.4352782671779459	0.34207514511084924	NA	NA	NA	False
C1ql3	0.39648972678401573	0.364831534894699	0.46067909841317395	0.4971955128205128	0.31101190476190477	0.877614328752316	0.32693958282470703	0.8635831489758471	5.585465335586301	3.0939881111742142	NA	NA	NA	NA	0.3738738738738739	0.005738149130504138	NA	NA	NA	False
Rsu1	15.303055403074204	12.517197977034263	13.526754592407183	0.5000028303374711	0.475359882400915	0.6633888348595708	0.0028585248389000283	10.303684823349474	11.633985296374554	4.279936789691559	0.3976934523809523	0.47844887193676944	0.0013929579568654029	0.015308531789133223	0.466187806587246	0.0004780385663434469	0.6633218523664792	9.63011953744401	10.79561452653885	True
Cubn	0.2773357857334955	0.02967537428503457	0.32049800560040537	NA	NA	NA	NA	0.19185554851112363	NA	NA	NA	NA	NA	NA	NA	0.09566754568537167	NA	NA	NA	True
Trdmt1	1.5117799861002903	1.7334518953534879	2.7702741123182166	0.3441876561580995	0.41132942717280563	7.2086981869247695e-06	0.025016096927259136	1.2407697245239693	4.607515229618207	1.6695026278036786	0.43909506891536904	0.41957119211347005	0.6146550157654613	0.020526933713707077	0.3868084691189385	0.5112117251795503	NA	NA	NA	False
Vim	743.9723284032096	807.0473748267326	1284.4667248628175	0.3636247958971408	0.4209188656320381	1e-323	1e-323	307.3911516217549	407.3314371343338	131.75794860881223	0.5138173723393533	0.45194075877688694	1.1765305666738782e-20	1.936019389185684e-26	0.3900980278170129	5.969852845028325e-08	0.3701082285795322	298.33749044335843	314.0033760778871	True
St8sia6	0.07462803654199042	0.0	0.22901343301937205	NA	NA	NA	NA	0.0660936694774704	3.079142633132296	0.0	NA	NA	NA	NA	0.2	0.6057420217059946	NA	NA	NA	False
Ptpla	4.394098616020457	0.08252520110737122	0.06608733856677484	NA	NA	NA	NA	1.192443310557702	NA	NA	NA	NA	NA	NA	NA	0.8776266552952003	NA	NA	NA	True
4921530L18Rik	1.169117146523898	0.3584263590569874	1.456545750601256	0.17487182788259384	0.19511370237955825	0.00017512673440589472	1.3432499592767583e-13	1.4275640773951168	1.0629305635797102	1.6414132154477798	NA	NA	NA	NA	0.18447120520539964	3.909907691854485e-07	NA	NA	NA	False
Stam	9.42133033508073	8.741801940814097	8.00646587030017	0.5635014474238395	0.5283974619938927	0.003131363591327716	0.607070086149502	8.103607151450705	12.310275828342709	3.990732433653958	0.40303152482296867	0.4524161024161025	0.01380206864659109	0.8015050364897701	0.5113378684807256	0.1166330174928433	0.016568210982055544	8.96102038208423	7.477406477392516	True
Fam23a	0.0	NA	NA	NA	NA	NA	NA	0.013177428769838009	NA	NA	NA	NA	NA	NA	NA	NA	NA	NA	NA	False
Mrc1	1.3485270600541486	1.1888425195195182	0.9771391237323888	0.4278595003923951	0.6201923076923077	0.5297694043652681	0.14207137942637585	5.212360176841735	28.015796027153172	5.588587918722221	0.48461924425766484	0.5510595214088861	0.5870535639169915	0.769989395185755	0.5165441176470589	0.2390515006224739	0.9008892670779146	5.305067882465982	5.144652301947621	False
Mir511	0.0	NA	NA	NA	NA	NA	NA	0.00405817777688606	NA	NA	NA	NA	NA	NA	NA	NA	NA	NA	NA	False
Slc39a12	0.07587252801255444	0.1313114051837432	0.1556415632887719	NA	NA	NA	NA	0.11322139640224897	3.3583097123415127	1.0354310113587624	NA	NA	NA	NA	0.3478260869565217	0.5994454339437997	NA	NA	NA	False
Cacnb2	0.758923747276396	0.5417292230651823	0.44088092919497474	0.5604166666666667	0.5868377138089278	0.8555355519056318	0.4010619910279376	0.43116279682918823	1.2666987277358566	0.6670525511867469	NA	NA	NA	NA	0.5151025356096575	0.17543093204931065	NA	NA	NA	False
Nsun6	3.875813889912386	4.145307901634524	2.858127453491261	0.5672797731251571	0.5940533506129071	0.009471324237212888	0.00387898963752495	3.9336664341023257	8.170489949076288	2.6360206013111473	0.4953148703148704	0.4579613095238096	0.5703330633303946	0.3472932090967586	0.5563139931740614	0.3246495300374521	NA	NA	NA	False
Arl5b	2.0615916455665366	0.8411098599832286	0.7662442169636907	0.40120324040981653	0.6112888938355507	0.08014331245794892	0.5007663934164359	3.462907090989853	3.972291648561082	1.5686134939158014	0.5963721697305523	0.2667237519427465	1.0	0.002935055643320087	0.4541562084748265	0.15484480556935115	NA	NA	NA	False
Plxdc2	9.322862436056027	1.311327789510433	1.5577204279774741	0.46565215104983415	0.40470146796260364	0.2944061565235134	0.5583942911655904	12.473419127033223	1.8823402755935374	1.0887152281646457	NA	NA	NA	NA	0.4381740391075281	0.013641362979837516	0.009494762711580083	13.471032554921454	11.744825050485634	False
Nebl	0.33300128226181586	0.28238471844553853	0.21540357430518156	NA	NA	NA	NA	0.1802201682625047	2.0090270769406886	0.39031517084476613	NA	NA	NA	NA	0.5	0.5596029313241221	NA	NA	NA	False
H2afb1	0.0401125788539081	NA	NA	NA	NA	NA	NA	0.004403155094556531	NA	NA	NA	NA	NA	NA	NA	NA	NA	NA	NA	False
A930004D18Rik	3.1969304138057097	3.021409286572485	1.762727753856193	0.6353366388498509	0.6338776341733502	0.00019103508760434613	0.000997823615694297	2.8257058173703835	7.445161760588635	0.7894488645911006	0.6152173913043478	0.5907811885084612	0.09837064844049176	0.015134080997447093	0.6292352371732817	0.008140695593113895	NA	NA	NA	False
LOC100034739	15.12252798799052	0.6331115475008794	0.8692801111336987	0.30312500000000003	0.6234493797519008	0.019834326728068282	0.5856467947212247	21.06222295283639	2.170193667805319	0.770383745507633	NA	NA	NA	NA	0.4195402298850575	0.1803702204315822	0.004794754742840248	18.88315155344968	22.653679592837943	True
2810030E01Rik	4.615895123258728	1.5771383669817918	1.5986623576018635	0.4099123677248677	0.5612946150945244	0.24589131461268401	0.812615565189886	10.150688653102176	16.548413861052225	3.3815841268257114	0.561846790890269	0.47054859435956997	0.9211910492538729	0.38950262897614096	0.4781746031746032	0.6761601699492014	0.23302895556351522	9.576830313798109	10.56979867618941	False
Mllt10	7.024165788918205	3.3813517548661154	3.0091437671496877	0.49658685064935054	0.5099541089383033	0.8040203645137728	0.13755116358892164	4.544525613987199	11.96571644416001	2.118497686735304	0.5443823313782992	0.5267100715376578	0.419073742516635	0.11093931188461273	0.5341463414634147	0.08416686369218801	NA	NA	NA	True
Dnajc1	36.79507420232459	38.795938099306376	48.40899918586318	0.4359774301412005	0.4524966720541717	6.461108999151648e-15	4.2061796400821884e-08	31.68323338047434	52.51784923253752	19.01810533933906	0.45850089533250027	0.4484052818015647	1.0304870316661295e-05	0.0012025757537835224	0.4457270987494286	8.403630798639106e-06	0.001805533868029778	33.69182628030816	30.216283509809205	True
Commd3	62.75048107903761	0.3274416318470761	0.367396554575047	0.4666666666666667	0.33125	1.0	0.361594608053565	57.33282154739836	1.8163046399595062	0.0	NA	NA	NA	NA	0.4576271186440678	0.6294868143671044	0.5173020416058206	54.66832683463682	59.2788008319995	False
Bmi1	1.7159455208650312	0.37047992085420717	0.44979876673821195	0.45972222222222225	0.5347222222222222	0.13249816396273675	0.32693958282470703	4.424112350554352	1.0755777065885386	0.9498141701967966	NA	NA	NA	NA	0.4571428571428571	0.3947452995972853	NA	NA	NA	True
BC061194	0.02952052494264198	NA	NA	NA	NA	NA	NA	0.08382656086460097	1.2679271951679687	2.418463015750034	NA	NA	NA	NA	NA	0.2958125366320901	NA	NA	NA	False
Pip4k2a	5.002421050162658	1.2243496391187092	1.0626963385597772	0.5069249842664367	0.5218532284708756	0.9062943247030802	0.4558140295551917	6.324411008734447	24.09293631251509	4.260296952352647	0.5181927794427794	0.5128217389845297	0.9366240696485009	0.2982960474897499	0.5245113164056119	0.2712120859869009	0.13844935111434606	6.0602643332768285	6.517327120023721	False
4930426L09Rik	0.16574700340186932	0.27085506109773666	0.15939718504531905	NA	NA	NA	NA	0.14377746437068234	1.422140372945695	1.1266765517423463	NA	NA	NA	NA	0.5102040816326531	0.16152299933319256	NA	NA	NA	False
Armc3	0.8526488355196014	0.38153462888705614	0.39244356184460866	0.37996031746031744	0.519047619047619	0.3105046590790151	0.21003961563110343	0.6746965273199045	2.385791728456021	0.44599629383959793	NA	NA	NA	NA	0.48	0.8264799084562103	NA	NA	NA	False
Msrb2	9.18864844242233	2.4576239927132835	1.6496756073805157	0.5695407211467582	0.7165653898212038	0.09639401732287688	0.00014846467763278762	6.516679340448839	3.9159837002116027	0.5483031012399545	0.6927777777777777	0.783068783068783	0.048766765904474624	0.06356811523437496	0.6169724770642202	1.1288671455870234e-05	0.2756420724630674	6.892442644126943	6.242245466976064	False
Ptf1a	0.19528746301522124	0.19585808296446422	0.0	NA	NA	NA	NA	0.7362209284761899	3.8194059073300224	1.2152891394653056	NA	NA	NA	NA	0.6666666666666666	0.5628043189721129	NA	NA	NA	False
4921504E06Rik	0.00743773102660014	NA	NA	NA	NA	NA	NA	0.004101375267412744	NA	NA	NA	NA	NA	NA	NA	NA	NA	NA	NA	True
Gm3230	0.11919920285210175	0.16290111198673327	0.03957325662681129	NA	NA	NA	NA	0.05705135928726431	1.562696759676919	0.5503180878094481	NA	NA	NA	NA	0.625	0.7767293803799334	NA	NA	NA	False
Otud1	0.2610969774258218	0.30562628248619067	0.0	NA	NA	NA	NA	0.4276111697058782	NA	NA	NA	NA	NA	NA	NA	NA	NA	NA	NA	False
Etl4	19.57066146430445	2.97653329589043	4.0934158393417945	0.38301113519136776	0.45699733115699503	0.00014918749800528854	0.13770754104674865	13.015635240085267	13.001353909646067	4.0073193647945855	0.45094079709464324	0.42794304602084926	0.012604512869782366	0.0024055162156063482	0.4096792346651661	0.00028626571674657616	0.1280514349343532	11.980381770123074	13.771719235001477	False
Arhgap21	20.1108258907066	17.086817751879114	17.759033319440274	0.499729415424636	0.47901290931352186	0.955544261480036	0.5174016311878926	21.08374378104317	19.584769446041026	5.401920411624761	0.5145969928998253	0.5133044559524149	0.10735914272089878	0.010698678183685832	0.4861519219401873	0.14492995402050582	0.9533249048874278	21.18067818114687	21.012948994450593	True
Gm13375	5.73068405279041	0.2851413947720635	1.471095842647616	0.21791125541125542	0.12860212703962703	5.125629249688736e-06	4.222414470872207e-13	3.0342176321976124	1.4486765455028956	0.8104780097840448	NA	NA	NA	NA	0.17771084337349394	0.0013675271778521975	NA	NA	NA	False
Enkur	0.17983724243495863	0.3098239289963814	0.26558200649401237	NA	NA	NA	NA	0.2070747677735277	2.9662697744663302	0.6706188566851884	NA	NA	NA	NA	0.5652173913043478	0.7845698735625795	NA	NA	NA	False
Thnsl1	3.4082153455271493	2.831539183629076	0.9471499988823077	0.7834393708249544	0.7750703129690987	5.017947665978676e-12	3.833761507743868e-09	6.157076254234964	12.43511874117211	1.5056942508237394	0.6832101806239738	0.7768472906403943	0.0009231579958033545	1.6897405537248573e-08	0.7289266538080592	2.7937679084408043e-06	0.2537130754970026	5.933968061112098	6.320020440223576	False
Gpr158	0.03387177161060609	0.0	0.15087612169927342	NA	NA	NA	NA	0.09094224965393068	NA	NA	NA	NA	NA	NA	NA	0.005191731741398129	NA	NA	NA	False
Myo3a	0.007592012898584178	0.0	0.052236698747390904	NA	NA	NA	NA	0.005303853050643581	NA	NA	NA	NA	NA	NA	NA	NA	NA	NA	NA	False
Gad2	3.420606864483704	2.247289619705375	1.5028513214457235	0.6018186445370227	0.5490330940988836	0.0016831525580240545	0.07897554800108214	3.5965191260203278	4.691141653119021	0.7756599283622979	0.4431818181818182	0.7277472527472527	0.8877248273407834	0.000584364628044346	0.6100075261705477	0.008987219570180166	NA	NA	NA	False
Apbb1ip	3.036225582135502	2.2796742214394548	1.9220255465090765	0.5232360672442724	0.5538362375443228	0.16791105600905215	0.07113927435911302	2.2744954810289766	5.923476651818018	0.9064311028731153	0.7361111111111112	0.6055555555555555	0.0022275315109880375	0.19450516586739883	0.5844040762073549	0.0021848983988585462	NA	NA	NA	False
Pdss1	2.240335457045345	1.1558464798995278	1.3740485966805798	0.5668788869412382	0.3520494182657558	0.42820703571758073	0.0519888528268619	4.546357345569089	2.4501900483389774	0.7692720358434512	NA	NA	NA	NA	0.4646787626412849	0.4866175071774808	NA	NA	NA	False
Abi1	16.898100993918533	5.03260364989573	6.623868856248574	0.4451081027214773	0.4198244861105274	0.011482452141070862	0.00017872932216326268	21.10487716441817	16.428249016301002	5.248510908877074	0.4047711003593356	0.3824782836211408	0.04486676379911599	0.0002264921328576547	0.4217377155873739	0.0015253671177427664	0.5731828758727617	18.984183073253437	22.653698691673323	True
Acbd5	1.5120826378942502	1.6306295751160245	2.1288236828120755	0.43299093530282945	0.43309915151889683	0.07217098590572874	0.06868229204120643	1.2604518469569277	2.443910051669036	1.213800941818626	0.34078759129583613	0.47908814907872693	0.08715855330228804	0.4731296598911284	0.4213168916985353	0.022877979023608386	NA	NA	NA	True
Mastl	0.842451576934577	0.1586964811628753	0.19992925079898483	NA	NA	NA	NA	4.122721792505983	3.024096125128825	1.0206519093503934	NA	NA	NA	NA	0.4444444444444444	0.8073175119568615	NA	NA	NA	True
Yme1l1	9.836098397617274	1.8176300790285769	2.9301673828080723	0.37460480832756654	0.43497621371158685	0.000476249753549313	0.04137242299938579	29.569121891348573	24.283755642534818	6.411218839649981	0.5335568863859831	0.5115956234896297	0.1351321195973	0.12734132677993715	0.4613675100995358	0.5958439572430035	0.9474984774640236	27.576079414990783	31.024714711160428	True
4931423N10Rik	0.0	NA	NA	NA	NA	NA	NA	0.012630498437809404	NA	NA	NA	NA	NA	NA	NA	NA	NA	NA	NA	False
Nxph2	0.01977070874232586	0.044513061427551855	0.18664133775426195	NA	NA	NA	NA	0.08674791483377982	2.0129217687314287	1.0343554915392201	NA	NA	NA	NA	0.3076923076923077	0.5486475722654078	NA	NA	NA	False
Spopl	0.8472358234312967	0.17423589012000976	0.21836779976786244	NA	NA	NA	NA	2.6047985120445727	4.137081945442056	0.6244297859942785	NA	NA	NA	NA	0.5087719298245614	0.41498130960851065	NA	NA	NA	True
Hnmt	0.6062743068313433	0.22936804328105992	2.598637049468941	0.053988546176046176	0.03991596638655462	1.588525701795477e-31	7.707195762739293e-14	0.52180301633377	2.9322542636833604	2.6398347467319385	0.1	0.19373219373219372	0.004425048828125001	1.245451414610965e-06	0.10443037974683543	7.735039386562701e-08	NA	NA	NA	False
Il1f9	0.0	NA	NA	NA	NA	NA	NA	0.002662690708498702	0.8901337468681134	0.0	NA	NA	NA	NA	NA	NA	NA	NA	NA	False
Il1f5	0.06142024939971082	0.42967302027740883	0.12663442120579613	NA	NA	NA	NA	0.034712239266604654	1.7630568335656684	0.3442931980492448	NA	NA	NA	NA	0.7619047619047619	0.2140032284279411	NA	NA	NA	False
Il1f10	0.01198620807789829	0.07842042198279836	0.08098829602984978	NA	NA	NA	NA	0.01575585066907353	1.5354091266605328	0.0	NA	NA	NA	NA	0.6666666666666666	0.4309075569700729	NA	NA	NA	False
Il1rn	0.21758741468989248	0.43268885248388433	0.183069045119949	NA	NA	NA	NA	0.14905123487525185	1.7205104492112453	0.5296399951086924	NA	NA	NA	NA	0.6666666666666666	0.4708477136341245	NA	NA	NA	False
Psd4	4.766251243864584	8.189033149184427	8.206073238111223	0.5090319495018137	0.46594381262320156	0.8885811240799424	0.16557141780958817	5.20387564278773	14.759639990244303	5.157171744799798	0.5089715593758054	0.43977128946476024	0.23924322765804285	0.2866480220238733	0.4825079757279868	0.04609686278281235	0.26140266893102404	4.810431703344599	5.4912223401338345	False
Pax8	1.9983540109007598	1.8142452111201064	1.645871179465787	0.49345376973511273	0.5111654208516262	1.0	0.3491151663767804	1.3555803147395882	2.6169887180314393	0.7544209435039411	0.4945701775376465	0.4977724735683928	0.60759136127308	0.37129803447101056	0.5320758654874645	0.09616094119834633	NA	NA	NA	False
Cacna1b	2.7517890366262976	1.6789231604713617	1.6807681532344396	0.5315288377910421	0.49349210990530595	0.49756414159660917	0.6812170868939298	1.1129354212768325	1.672620193942655	0.7655926068491175	NA	NA	NA	NA	0.4951754105693655	0.7267005888529927	NA	NA	NA	False
Ehmt1	151.35746661421743	125.78268713713237	135.62915637247943	0.49184120373710466	0.47678836781451894	0.14495241619109075	1.7124859994823005e-11	100.64975726093186	86.28925734905421	32.36231706218164	0.46538458368928676	0.44460345801684176	0.0003776117057785513	1.2345591264613732e-09	0.4747946296095248	2.6826018036762692e-06	0.37599705481715195	101.45873362988665	100.05893182293114	False
Arrdc1	30.18184955962539	29.184943682555243	27.546610183400166	0.5052380987454053	0.5359679435833662	0.984901164027927	0.03253018010007327	26.786558891509348	65.83749992807057	16.62620845447901	0.5394680448680086	0.5285275871911977	0.0048921020823801545	0.06659924734413991	0.5180731364275668	0.011903507022813349	0.011840105382404181	24.970474865582542	28.112912393590737	False
Zmynd19	28.28827550498651	0.0	0.35517677908593615	NA	NA	NA	NA	44.30830288000134	2.634707364518635	0.0	NA	NA	NA	NA	0.05263157894736842	0.4852222825168181	0.5078797023447976	43.307053274452194	45.03955259191918	True
Wdr85	6.456949001857708	10.96532765799439	11.178760313035284	0.46700628575162045	0.523515877939388	0.003778918130101889	0.02920387258658905	2.2829295741265074	6.518055795108189	3.3569991651015516	0.3770194398995463	0.34085017314512567	0.005482468785760604	6.0044948040406754e-06	0.47592953645569397	0.001479625109504573	NA	NA	NA	True
Mrpl41	7.205092208161784	10.077273959638015	8.46778016358604	0.5590551458324884	0.5229801370223428	0.00418160327536865	0.3528110903386975	19.875183545934537	74.8914898101769	13.900521674812916	0.5725072945698557	0.5531705196220855	8.960267654328807e-06	7.803795104806528e-05	0.5529632152588556	9.955578542200373e-05	0.11486348823691704	19.804264534206332	19.926978329780972	True
Pnpla7	18.603051105712318	14.953565058851483	22.27136630476354	0.4091390447479331	0.38633669915245433	2.5937070209747637e-13	6.609168477359524e-17	15.72350791606559	33.37331364922281	13.042991082378164	0.4356145075775031	0.4188895203150007	7.417000491956034e-06	2.624686884552004e-06	0.4068416523235801	5.580978865445453e-07	0.13651192340051566	14.752897766322638	16.43238049733855	False
Nelf	217.6081405260179	12.583221140232936	20.807564181035122	0.36702008889970006	0.37638801526159726	1.4467413278164478e-23	1.100014125027103e-13	256.10171178494744	16.10488741305986	5.276354780438164	0.4771189932008646	0.4445272822670883	0.05385387610997397	0.0843987710305929	0.3980742778541953	7.462323690574496e-05	1.1848597742572203e-06	213.884614991456	286.9344229262614	False
Entpd8	0.15669226858669116	0.2050067075607871	0.07184558961546239	NA	NA	NA	NA	0.044957994845744226	1.2717690219839735	0.5168856509568109	NA	NA	NA	NA	0.631578947368421	0.7130746434701196	NA	NA	NA	False
Noxa1	0.8986092124976567	1.262487893371354	2.035667957111142	0.3730131076783554	0.45565862708719845	0.0002967526212958516	0.25285439418811073	1.0751259054814224	3.410347212164116	1.7437796541430572	0.40722222222222215	0.22839506172839508	0.2664055944111914	7.33321839694878e-05	0.3740831295843521	0.0006711824386981991	NA	NA	NA	False
Nrarp	25.009084025782204	21.157544303686123	16.478472149246528	0.5643867843813734	0.5831473830819031	7.956603367275191e-05	3.764498059220411e-08	18.07604717798284	13.252248547381363	4.0576935487220815	0.4629957106590635	0.5715468065562941	0.5997388497768674	0.051100536650423335	0.5525441063666582	0.04693360484103733	0.9708179165756952	17.9972219104932	18.13361619356517	False
A830007P12Rik	2.4733478815750796	1.048044422443349	2.451937903130995	0.2892240131178329	0.3145225923653099	7.588072904266572e-08	0.0002507322053106201	1.4472484129189882	1.5359042499891182	1.5123293115748877	0.32063492063492066	0.390909090909091	0.05325191409792753	0.32400860008783644	0.32401923025843976	0.0007949388862929957	NA	NA	NA	True
Cobra1	122.4313527846563	138.5722480300381	157.78250399456766	0.46303362994584574	0.47216794002751666	2.47128593314994e-16	2.911427711424263e-10	62.91277503618194	109.37132913111266	38.886007390443375	0.451909382164011	0.4500271894496149	0.008531840247530858	1.0716566942252187e-07	0.467601246105919	3.717012234374227e-08	0.060061857412126704	59.118837541411764	65.68362826269944	False
4933433C11Rik	0.036724826906169794	NA	NA	NA	NA	NA	NA	0.0023313456963787414	NA	NA	NA	NA	NA	NA	NA	NA	NA	NA	NA	False
Fam166a	0.7187576867890539	NA	NA	NA	NA	NA	NA	0.2995455823685892	NA	NA	NA	NA	NA	NA	NA	NA	NA	NA	NA	True
Tubb2c	31.578530070542673	NA	NA	NA	NA	NA	NA	23.260507060841693	NA	NA	NA	NA	NA	NA	NA	NA	0.06793058140613628	18.979686158071804	26.386949293201702	True
Slc34a3	0.02715412816252696	0.0652860276548214	0.10468176223936305	NA	NA	NA	NA	0.033412125376311	NA	NA	NA	NA	NA	NA	NA	0.7701880576727633	NA	NA	NA	False
Gm757	0.29148197236007567	0.09775763446297504	0.5381096595064786	NA	NA	NA	NA	0.16817252619599934	1.0339007881270348	1.0906884307297833	NA	NA	NA	NA	0.19696969696969696	0.0072916286970597065	NA	NA	NA	False
2310002J15Rik	0.0910283202723643	NA	NA	NA	NA	NA	NA	0.09154833723960379	NA	NA	NA	NA	NA	NA	NA	NA	NA	NA	NA	False
Rnf208	29.533351905897863	0.4180971083576629	0.4324618637779293	0.581962481962482	0.23015873015873015	0.6271025701571481	0.38331031799316395	18.053909612993184	1.690463650829203	0.2837306808950603	NA	NA	NA	NA	0.5	0.7144185984765941	0.849129296706475	18.536959287528365	17.70112052484952	False
Ndor1	24.131938803021722	26.273916129751157	31.380043623093073	0.432596569094518	0.4742129411548094	1.6417475493621043e-09	0.050571146985194326	29.29431559606213	34.23691081997028	13.268244640937215	0.3988397228548663	0.3975989781255535	0.0063116807673045785	0.0009488285477283579	0.4573131931288294	5.298029558375851e-07	0.0058099529802349194	26.716761339899616	31.17679904157407	True
Tmem203	25.16298981230186	14.518873613067717	13.398877667276047	0.5357507901994819	0.5036595741895795	0.06608009900639465	0.2556146490578231	13.36641190330915	10.676501818935773	2.660126381455404	0.5303560609086252	0.5294946719946719	0.09511486944574732	0.1803446078209336	0.5262444971215713	0.013739636982052156	0.2904050131707784	12.879678814074673	13.721891125783772	False
Tprn	7.738098722408461	6.075515295700481	4.860577169714154	0.5080460075666633	0.6187836257591688	0.6936799768153846	1.2929910423053974e-06	3.4284340390910946	5.184245397861059	1.0552805739533924	0.550595238095238	0.6754608294930876	0.9021585000966985	1.4766951457590819e-05	0.5700090334236676	0.0014159163596249972	NA	NA	NA	False
Ssna1	308.04858683303627	314.1248893495291	311.1891142632527	0.5059679377852963	0.49919732012037177	0.04520988869582696	0.884537489808892	285.52720053665945	408.0288889273127	114.42769556104636	0.508591413125753	0.49742929625913745	5.0558829531148036e-05	0.850345592513064	0.504868404268889	0.05774698095366805	0.7641952331641799	288.42752126897017	283.4089887658705	False
Anapc2	176.41550869002424	6.22979999070766	5.621668978439853	0.5208853272571153	0.5162842915331731	0.3421223960840169	0.30500018634963805	118.67868865895599	2.568600376305707	0.6236536428090884	NA	NA	NA	NA	0.5242334322453017	0.3062218639947854	0.9155115962750009	118.3773787537376	118.89874645490202	False
Tmem210	0.006178698122163819	0.22589799422459717	0.0	NA	NA	NA	NA	0.005828213500611414	NA	NA	NA	NA	NA	NA	NA	NA	NA	NA	NA	False
Lrrc26	0.01852137804495734	0.0	0.24825029369991594	NA	NA	NA	NA	0.02648032988135753	NA	NA	NA	NA	NA	NA	NA	0.011640805190374259	NA	NA	NA	False
Grin1	4.33609658809409	2.7790955635547827	2.5565659147670283	0.5275495855024768	0.5093822843822844	0.6724563876649827	0.6635853603383618	5.180218138814207	11.328734644403703	3.2367793697996623	0.4574516170104406	0.491911234190646	0.8905312928841922	0.7831087298264026	0.5072463768115942	0.6221733778833525	0.05119448262074107	4.504037531129021	5.6740579084719265	False
AA543186	0.7661353230425847	1.0060595279276732	0.5108455359225976	0.6687323093573094	0.571577380952381	0.007275502036308504	0.11140289106101872	0.634535807027501	4.184935998204848	0.5540498924318958	NA	NA	NA	NA	0.6685714285714286	0.04438253431926168	NA	NA	NA	False
Man1b1	254.30390308386876	68.80886081326997	74.22887528892211	0.4766978772385885	0.49356064093103524	1.1161396424185433e-05	0.0010930152056215815	309.8180738264375	71.24163541664677	22.47375212945599	0.5633979299108627	0.5158635368472313	0.01417857409432025	0.05856225085295715	0.4753739728303871	0.6468075413246441	0.0023089159399276122	283.6562541160492	328.925020805935	True
Dpp7	40.08732670530745	4.028257107632007	9.660197671919647	0.336322650441329	0.24861691384209453	4.3318567936227656e-17	1.451793937914326e-28	23.825281464930438	20.129923860497446	12.58837241028131	0.3065350226923191	0.29500463309256775	3.2286873289577745e-14	2.0998198833070167e-30	0.2998909487459106	8.442169594964049e-16	0.016240359416546103	25.85415408775266	22.343520560622085	False
Uap1l1	16.081932190742176	15.485904402583175	17.242946981442433	0.48188606011081403	0.46971796796670334	0.21132319002692987	0.04470747100424085	13.55059088779208	24.590024254091976	8.608725581888393	0.5182197064564389	0.4099516549958249	0.6848595761775332	1.0231111099687683e-06	0.4673019188095549	0.022019306402584003	0.13844935111434606	12.743363116117923	14.140139260363087	False
2010317E24Rik	62.969110682731134	NA	NA	NA	NA	NA	NA	48.09703684491234	NA	NA	NA	NA	NA	NA	NA	NA	0.9474984774640236	48.262719327636624	47.97603278449571	False
Entpd2	0.7652059578789696	0.2587967888766231	0.3321742749283205	NA	NA	NA	NA	0.3131284250940478	1.4048939123666042	0.28263581640203644	NA	NA	NA	NA	0.42105263157894735	0.6975238739599922	NA	NA	NA	False
Npdc1	102.75185981766917	65.74104231669834	64.39938862390372	0.5056454423267613	0.5119464291436968	0.7760683813493615	0.3895595284898477	61.93756698388176	76.13369903619576	27.25813560619142	0.5025224671519876	0.42931113782087765	0.01465751019167454	3.667549857040425e-20	0.4847987392474883	0.006473853151962406	0.5831858578984822	63.780405353081484	60.59167379289317	False
Fut7	0.5016986303625054	0.16923504994594055	0.2246454044523107	NA	NA	NA	NA	0.31782093874430756	1.3405081999709514	0.42061516347275907	NA	NA	NA	NA	0.5	0.6332835521399548	NA	NA	NA	False
Abca2	17.41986133635089	8.414301667648289	8.759348719535575	0.4955743248780231	0.47535507438001046	0.919271794533188	0.33972688029267367	29.042634015941136	33.40382567330784	8.602719003755256	0.4833130119583313	0.5346069494351323	0.27023160190556766	0.2865938805630845	0.5070527097253155	0.3711019076517385	0.0135371198169208	27.35978433913896	30.271681532706793	False
Mir3087	0.891132169154623	NA	NA	NA	NA	NA	NA	0.0031142691239512375	NA	NA	NA	NA	NA	NA	NA	NA	NA	NA	NA	False
Clic3	0.6770296047326343	NA	NA	NA	NA	NA	NA	0.7604370461702156	NA	NA	NA	NA	NA	NA	NA	NA	NA	NA	NA	False
BC029214	57.847793814917594	37.225105190942365	53.65133868503752	0.40938745521042696	0.40545902002423934	2.4122162874914854e-30	2.5838206052122376e-26	39.75224858537263	36.137042096210116	15.577960629137596	0.3693291600481185	0.4202511182447697	2.313015445250785e-07	1.7822053422221055e-08	0.4128513179192739	2.308953935267772e-15	0.8035457884373788	39.47311358310861	39.9561112274756	False
Ptgds	2.6351061705732564	0.3285643532750703	0.2894570610005049	NA	NA	NA	NA	1.6736480287732625	1.194944502782207	0.5605081721925071	NA	NA	NA	NA	0.5102040816326531	0.8491483041757031	NA	NA	NA	False
Lcn12	0.008248115631577329	0.19585808296446422	0.0	NA	NA	NA	NA	0.00660198603445254	3.314006818834171	0.0	NA	NA	NA	NA	NA	NA	NA	NA	NA	False
C8g	6.4907572851986925	8.395979765014554	4.957901052628487	0.6014121777252001	0.6619538255816502	1.5872737044418858e-05	2.174523214192353e-14	4.908071106425633	11.607708945630472	2.187156807670377	0.5724383426420777	0.6757134589747047	0.0027798977824851205	0.00021423611292208265	0.6254050550874919	9.253434564591032e-07	NA	NA	NA	False
Fbxw5	114.6011854433526	195.23873642998882	153.91823176238913	0.5540486683321171	0.5644288043817638	2.254201283109342e-39	5.375890373311019e-44	86.0011152588564	293.5749575415032	63.88557675088882	0.6094742029872074	0.5678075548465326	1.1679237993467288e-47	4.1593216998955215e-30	0.5637562622655079	4.640261706307693e-19	0.05478468210154684	90.98155931033038	82.36371229991485	False
Traf2	66.85991508977975	24.404360347865378	24.865151091353482	0.4934309491057783	0.4944355235018853	0.49519249961936995	0.5091906188096853	104.85597736592494	25.790414081562552	7.0620041047193185	0.49597481636947643	0.5094324118977355	0.39128486730961387	0.6947878926797902	0.4953421375395762	0.8102495889262566	0.002868664971061307	94.60722383400334	112.34102208024973	True
Edf1	406.83781168879204	NA	NA	NA	NA	NA	NA	703.2685346013561	NA	NA	NA	NA	NA	NA	NA	NA	0.0054314028530816644	663.6310502186869	732.2172591504963	True
Mamdc4	7.352239745301353	NA	NA	NA	NA	NA	NA	5.060541711123969	NA	NA	NA	NA	NA	NA	NA	NA	0.02492858467642725	5.595968864373518	4.669499408188913	False
Phpt1	297.2759754585321	NA	NA	NA	NA	NA	NA	285.0040368320707	NA	NA	NA	NA	NA	NA	NA	NA	0.4167164900317829	280.77313860222824	288.09401868532666	False
Gm996	1.1712594362576532	NA	NA	NA	NA	NA	NA	1.4341649368849845	NA	NA	NA	NA	NA	NA	NA	NA	NA	NA	NA	False
B230208H17Rik	353.1327159853284	125.6770734781515	143.38739986341812	0.4770481645036858	0.4445726970466376	0.0002023799150774477	1.1838165390466516e-21	257.8089990053835	205.89805073363047	86.64306802602837	0.42082520711108545	0.41766344317183923	1.3322564370837859e-24	6.793928974427184e-32	0.454625698153982	1.923918619473053e-11	0.6317747075946941	260.07808689210503	256.1517999869916	False
4921530D09Rik	0.06804580317726189	0.27716615675946216	0.0	NA	NA	NA	NA	0.09637596744453232	NA	NA	NA	NA	NA	NA	NA	NA	NA	NA	NA	False
Tmem141	36.81788532637485	18.947791880441613	24.64465803792402	0.4416334926573519	0.4241488037852403	2.9225804654622607e-08	2.9222283247249886e-07	32.238689731290826	59.886175182929016	18.726799116322184	0.511598136941334	0.48735207334056546	0.6688331830408674	0.2489174890648985	0.4595772398787186	0.231365032905504	0.0022809693017881052	29.889846619184897	33.95413694799742	False
Fcna	4.685384358182705	0.6537853371590308	0.4454460637305445	0.6298160173160172	0.5574875340207005	0.06273668035582841	1.0	5.111527322497024	2.003132426510304	0.37065816925927275	NA	NA	NA	NA	0.6139673626952096	0.0042991252975965386	0.5102268139704977	4.820196105189526	5.324297312665423	False
Lcn8	0.6753843194283866	NA	NA	NA	NA	NA	NA	0.7713181809879877	NA	NA	NA	NA	NA	NA	NA	NA	NA	NA	NA	False
Lcn5	0.009024943382979364	0.08098829602984978	0.07914651325362258	NA	NA	NA	NA	0.002833085878391647	NA	NA	NA	NA	NA	NA	NA	0.9926782712661488	NA	NA	NA	False
Lcn6	0.0036419176128570313	NA	NA	NA	NA	NA	NA	0.015030414293613863	NA	NA	NA	NA	NA	NA	NA	NA	NA	NA	NA	False
Lcn10	0.0042135423954036905	NA	NA	NA	NA	NA	NA	0.004054972023004375	NA	NA	NA	NA	NA	NA	NA	NA	NA	NA	NA	False
Lcn13	0.07739655852469862	0.1399884805317567	0.0	NA	NA	NA	NA	0.055062748825132436	NA	NA	NA	NA	NA	NA	NA	NA	NA	NA	NA	False
Bmyc	63.159334929072415	3.7608023126020105	3.724602507968009	0.48623908882811956	0.5649602486068651	0.7714002547269331	0.5959600897271041	39.07459317279237	34.42261646540328	6.994254217666199	0.4959186635958352	0.5552828644191125	0.02525019354970669	0.11788346620177675	0.498581560283688	0.6887701667734701	0.1157080623023289	40.89837743606667	37.742615901861676	False
Lcn14	0.048519615936500705	0.016809445536740485	0.3186573907395249	NA	NA	NA	NA	0.07434381781502158	0.4112481605094573	1.711099513048526	NA	NA	NA	NA	0.07411091768216863	1.3637923039559979e-05	NA	NA	NA	False
Lcn3	0.010661904245712115	0.2962054757480208	0.0	NA	NA	NA	NA	0.02045338339579985	4.6654379458263495	0.0	NA	NA	NA	NA	NA	NA	NA	NA	NA	False
Lcn11	0.005073729893889203	NA	NA	NA	NA	NA	NA	0.0	NA	NA	NA	NA	NA	NA	NA	NA	NA	NA	NA	False
Sohlh1	0.0194510479809526	NA	NA	NA	NA	NA	NA	0.022150889687511374	NA	NA	NA	NA	NA	NA	NA	NA	NA	NA	NA	False
Kcnt1	0.9398447942459631	0.5329336847440452	0.667853053412912	0.3564997904555992	0.535316466265865	0.11466035574580136	0.5571970939636235	0.9667390105171165	2.1883741098153586	0.7735272728863561	0.5777034559643255	0.4957134625307489	0.8238029479980463	0.8600500659085804	0.4715175930005665	0.5489274610700311	NA	NA	NA	False
Camsap1	16.021771217285995	1.8525586340857294	7.179612838236123	0.19300036928918915	0.20432721057660788	9.94850267237681e-31	2.7904240412582515e-32	11.522138763003847	1.81741763712421	5.122131948755322	0.053391053391053385	0.1693548387096774	4.728808980133886e-36	6.128716537252376e-17	0.18089990817263546	2.7695181700715305e-19	0.671305681198693	11.553017943103507	11.499586552818693	True
Ubac1	50.96519613902347	58.28121259997254	68.43372423470768	0.46327892037474205	0.5360405710108764	2.2864852090571606e-21	0.03455139024261475	45.17352032790468	38.35462068976153	14.911116441093961	0.5695324611242809	0.5011955210797678	0.6715928771450488	0.09587548590235627	0.4624198073414294	0.08833955975536847	0.00038743179409236916	50.92621699054402	40.972112652943345	True
Nacc2	21.209951115458	15.910031552344638	14.027361240251226	0.530115260561741	0.5360589334267433	0.03525007967536955	0.037876043798125106	23.03403757073278	39.70567626969648	9.302938648941721	0.5414708025230132	0.5397528309427623	0.008049130701129639	0.16712451533430875	0.5329821921244043	0.0022139068559980106	0.05665708467497249	21.986204284400134	23.79930907198697	False
Lhx3	3.4752015794185303	NA	NA	NA	NA	NA	NA	2.564832401227845	NA	NA	NA	NA	NA	NA	NA	NA	NA	NA	NA	False
Qsox2	4.883729176604453	NA	NA	NA	NA	NA	NA	3.161961244401905	NA	NA	NA	NA	NA	NA	NA	NA	NA	NA	NA	False
4932418E24Rik	0.07436181126379168	0.0908921242537396	0.14204449452906612	NA	NA	NA	NA	0.035363558888688314	NA	NA	NA	NA	NA	NA	NA	0.6580020665780784	NA	NA	NA	False
Gpsm1	224.45470176024185	19.95515982309969	23.004198186661664	0.4030024917300352	0.44531957760053453	1.367415016049631e-05	0.21055675767659066	213.91931414040158	16.94315871078178	5.267032426838097	0.5589994370582151	0.4478080555596814	0.13362446761785746	0.14701902188587215	0.4813370268095177	0.6965607835315188	0.03264547394474244	206.47747266343958	219.35436690447497	False
Dnlz	264.179357331491	8.25786069311707	7.696290725411034	0.5058891496942719	0.5399483081214171	0.8452416284232741	0.0743762746909721	215.5407019698907	48.817523885754774	10.558527823247925	0.4803283704599494	0.5220884192944837	0.8335615122849372	0.14941844089960463	0.518640350877193	0.5661775398549937	9.843816212341629e-07	197.29825064023154	228.86384058143946	False
Card9	1.886380092372008	0.09859668001155618	6.411339625709839	0.0067613252197430695	0.023992205577883324	1.1704400625827374e-89	3.4102592277016216e-58	0.722043703990252	0.23792152223823776	6.483029837883618	0.05864197530864197	0.015625	3.5934191954627524e-26	8.788794008375919e-24	0.01521438450899032	7.167608078185202e-21	NA	NA	NA	False
Snapc4	57.15451816144181	0.8166782523612492	0.726643115662011	0.6254006410256411	0.5511767746142745	0.8877248273407827	0.9099464518745245	65.37443636456159	2.1083749535830942	0.6326136605305233	NA	NA	NA	NA	0.5106382978723404	0.603515275073529	0.007249645598763702	61.885448825482875	67.92257333130443	False
Sdccag3	108.91977673370776	0.9008500192123037	1.2917617694657735	0.4967757936507936	0.42211718020541544	0.3202933636380142	0.05716364524660181	87.46966961471337	1.786552379125608	0.8074100941338908	NA	NA	NA	NA	0.4334763948497854	0.32631267181493284	0.01001224010678002	95.78900432539248	81.39375100579045	True
Pmpca	151.96879410667955	55.56567715267148	55.78598898365401	0.49628773953060173	0.5009332789753262	0.8944798806287095	0.9066997799410782	120.45576567480242	55.26473341696109	17.458537460734746	0.47494007752193174	0.49557491424810446	0.19566106503480307	0.26141662155952367	0.4961774342602705	0.1452171801154353	0.0007947608044098031	128.2591223142757	114.7566849830523	False
Inpp5e	36.066279151892516	0.31353862372037483	0.4067827129934768	NA	NA	NA	NA	28.265111780688798	1.9574756444483916	0.0	NA	NA	NA	NA	0.4693877551020408	0.2869753003527	0.5632620158968923	26.50429795140589	29.551099408816796	False
Sec16a	79.61500806265842	82.21247356291464	82.4601022627365	0.5002642917922044	0.49732365861367694	0.7021067485715572	0.6467442762178766	60.62483322786532	123.1279804753218	35.85892237810668	0.5515262813516181	0.5098956310346836	0.000732346876891928	0.027713009806614924	0.5075795602851121	0.007670511601926525	0.2537146354858937	59.48901397519535	61.454364142736665	False
Notch1	48.090280099571366	24.484976932234712	23.658548336797374	0.5121059466381838	0.5091221862923521	0.7420440100545012	0.8426916262492711	34.306635479932034	29.371517496908286	9.501683436360995	0.4970326466044896	0.47756188310319	0.9732623603833992	0.035122376243107295	0.497637257833711	0.17005375258806835	0.014537131737285144	31.12306371343904	36.63171598355048	False
Egfl7	121.8888076609511	69.90629849435473	62.5233891484999	0.5197914166582362	0.5417512224124554	0.000676103649313535	3.0878962946423364e-09	122.76892366373193	55.395846442948304	18.204027569556622	0.5046770805075372	0.4768289871645433	0.8214384911249983	0.09352560333974014	0.522624192315709	0.9498984189102448	0.006212128956666087	112.66523945173941	130.14801887473766	True
Mir126	0.21024293308963632	NA	NA	NA	NA	NA	NA	0.06821584200580832	NA	NA	NA	NA	NA	NA	NA	NA	NA	NA	NA	False
Agpat2	1.373248741978998	0.2855917782427547	0.08632139056522806	NA	NA	NA	NA	0.7531420542747138	1.2128806611361092	0.0	NA	NA	NA	NA	NA	0.08456767376663674	NA	NA	NA	False
Fam69b	136.7108052781973	90.81739754886206	85.78530967594794	0.5133703225654861	0.5127676234043417	0.01733049341151382	0.06874295040886878	172.8816719988517	407.37072694926434	110.11627799293802	0.522058552452958	0.5212731935897544	0.0014851241435958837	0.0021817555439806865	0.5150601427779771	4.260586498799327e-06	0.0038522273761479806	160.43154928546107	181.9744582502043	False
Snhg7	11.903712898709253	1.2970097912680014	0.570837668074346	0.7614087301587301	0.6397058823529412	8.83755632755875e-05	0.03336002889694202	12.035068067753611	2.30696124436819	0.26088056969345297	NA	NA	NA	NA	0.6881443298969072	4.5449328337427774e-05	0.0009184823053125692	13.602290028565434	10.890467759295545	False
Snora43	0.15060745731282893	NA	NA	NA	NA	NA	NA	0.11683808388887441	NA	NA	NA	NA	NA	NA	NA	NA	NA	NA	NA	False
Snora17	0.08105491087463675	0.1507549221036415	0.14454392921278744	NA	NA	NA	NA	0.11301059652430867	3.7120721950733335	0.0	NA	NA	NA	NA	NA	0.9805411134418018	NA	NA	NA	True
Lcn4	0.0018322742055515563	0.0	0.145393879514656	NA	NA	NA	NA	0.0	NA	NA	NA	NA	NA	NA	NA	NA	NA	NA	NA	False
Abo	0.0	NA	NA	NA	NA	NA	NA	0.002330886264819606	1.596254599288384	0.0	NA	NA	NA	NA	NA	NA	NA	NA	NA	False
Surf6	32.262225790834755	16.776369904580218	14.734038452089656	0.522538196858579	0.5740378120356922	0.07559788966366118	0.007519842886278226	15.511830874590977	24.76587900319887	7.23206534396827	0.5344848548767795	0.5759550633191672	0.2594575522552722	0.05456877927742193	0.5309824964865211	0.02448871684284377	0.0036766566576409533	17.709249622839685	13.906974485420571	True
Med22	190.5884121048804	230.0981224465707	253.69983530251915	0.46182635759376217	0.5048732689045623	1.6710868113649127e-29	0.031498337808411055	94.9535906874123	279.9065311640513	93.43890500344666	0.4907779810775438	0.4987717314616266	0.0077794374770323235	0.00010675282330771619	0.4768971042734435	4.931116381652411e-05	1.1300765646047858e-07	125.27488878339413	72.80882241506598	False
Rpl7a	13.767662520120616	0.7699532944173505	5.237586627107223	0.20357900183083344	0.10416977051787656	9.59880195019807e-28	3.888409946182879e-52	13.305058410756281	2.0998871553745473	0.7579260281661625	NA	NA	NA	NA	0.13494809688581316	0.000487770894511121	0.016078494827236875	14.692670911080448	12.291633550968974	True
Surf1	105.59887213813609	97.4766293184659	97.58341928535692	0.5062697238802736	0.4954081972751506	0.16501892549214742	0.3698959615772536	109.62273287899959	255.27511276107387	67.52055091131973	0.5126714616157483	0.48717713851943023	0.5345586590728703	0.04748260200592534	0.4990299110751819	0.5969783658183145	0.00011709258490561947	102.4494398522006	114.86165475250445	True
Surf2	36.7098011739191	14.648453223418553	14.430000915857988	0.49449824797461195	0.5277596538862507	0.5418853071249666	0.2223633378084819	26.89488764355416	15.101080842272136	4.952031014514976	0.5948378502207192	0.4943112872679436	0.8432419141641629	0.8389089248895448	0.504225352112676	0.7159810947904256	0.4104478863572536	25.687582716576312	27.776627196964956	False
Surf4	249.1958499432553	61.32733735656732	71.83808456483162	0.45625807804730195	0.4617087078229375	1.8366549308184446e-10	2.8938420746498357e-09	190.24920732284414	65.7121667221874	24.11375421306587	0.46884268204358304	0.4566260117071659	0.0009802340725796957	0.001823889521647912	0.4603112074059484	2.722090394384392e-06	0.9445862967392683	191.9172991192302	189.03093803334878	False
Gm711	0.5559940109695589	0.07767356716064727	0.12884387576839673	NA	NA	NA	NA	0.29786457475077344	1.7368847948374513	0.2940888321504085	NA	NA	NA	NA	0.5	0.4818602100745888	NA	NA	NA	True
Rexo4	30.421134783880525	0.668629750737046	0.35504101896231355	0.49479166666666663	0.7843614718614719	0.7283324808813629	2.0876568218419763e-05	40.81861145926606	2.5286904342271175	0.19706838777381167	NA	NA	NA	NA	0.7017543859649122	0.002963016997921589	0.16227812103479222	41.46570416559971	40.34601566250553	True
Adamts13	0.5726499957536012	0.06829527699789206	0.43463955690141587	NA	NA	NA	NA	0.3848667382729438	0.08465492367427478	2.3578789415658252	NA	NA	NA	NA	0.0847457627118644	1.6679541727285357e-06	NA	NA	NA	False
5930434B04Rik	88.33375657640283	100.60238482430344	84.95997226282742	0.5366218709946521	0.5478234224361102	3.15048485590822e-12	7.231221626371305e-16	65.63015067595686	108.9620650920302	29.37452683553424	0.5624969791771152	0.5209028007412045	2.3982134203483014e-06	0.06394475412575198	0.5394033017119988	1.2665180881249778e-07	0.30915684348743466	63.972484092399085	66.84080604597095	False
Slc2a6	4.608857632445925	2.6786091073939127	2.8762641371259003	0.5020216471686706	0.45717593937070683	1.0	0.1875708463740447	3.867179341975267	3.983012386648743	1.3724293909438277	0.4977040816326531	0.5803401360544218	0.9999999999999986	0.5942882951469408	0.4876923076923077	0.7481994913412161	NA	NA	NA	False
Tmem8c	34.37364747186273	38.31340384022405	8.351223977916613	0.8301290451321935	0.8048865098296243	2.66277824034e-312	1.1958902537388335e-80	20.70931256562288	46.559596636163235	2.754007392553735	0.851961021734726	0.8716838571803256	4.2322677529166446e-89	6.353583049228111e-104	0.8405713182783247	2.5040824596178442e-20	0.13555108897809667	21.087646961520974	20.433000928169207	False
Adamtsl2	5.2252861438137845	7.328200795981889	7.831302352160842	0.4720973942221327	0.51482870733803	0.3156449049126219	0.5557230838259724	2.3938816986230393	5.40248720249715	1.7704379973451194	0.5228059382744857	0.43010445009747234	0.845370318882553	0.9254349612567251	0.4867420194374945	0.7313640643355036	NA	NA	NA	False
Fam163b	1.3139598467093008	1.0368351580019777	1.1440007081302257	0.5151289682539683	0.4468864468864469	0.4436695012023487	0.2126828198508058	0.890802483301106	2.878178047354119	0.8459539965781767	0.7017543859649124	0.3804347826086957	0.21003961563110343	0.5113757815852297	0.4979757085020243	0.6982232741466987	NA	NA	NA	False
Dbh	13.488616752373703	18.88493658825255	18.706579799133202	0.4927653757030233	0.5087412615982865	0.8783705267715575	0.49506899787969816	12.144158956160389	36.053123502138156	10.185635428495592	0.5329384393213743	0.519250767871817	0.3509585515398853	0.6099488390758585	0.5067990502913878	0.2206725301767654	0.04049942080089059	11.135507457232492	12.880814545265036	False
Sardh	26.507706826848402	56.633998835306066	37.826236455019725	0.5974004133454001	0.6139572772250738	3.7204303654077435e-41	6.466579854509973e-28	42.01268999806453	129.26373663316602	36.92719278735437	0.5260169914586444	0.5294913189035698	8.380317955095449e-05	0.06168015301813497	0.5691887637475533	0.008491140103776716	0.07602179555388444	38.82430017620846	44.34128930616166	True
Vav2	3.2550176922804925	0.6417365274393689	0.43693223100021616	0.6164502164502165	0.517361111111111	0.3603776529357673	0.16897782228771882	0.3024111693552452	2.0074065663630773	0.8427382394798963	NA	NA	NA	NA	0.5769230769230769	0.7104540386768023	NA	NA	NA	False
Brd3	932.981698402499	45.65675557550747	34.23374543439956	0.5563876227428056	0.5764772480115817	4.892123411830665e-12	4.6550984056644554e-29	711.975586096136	29.06202967692204	6.333254560692972	0.5656878278148865	0.5267748141559133	0.06766296297465184	8.118030894075192e-06	0.5743855788484804	9.621633922055926e-06	0.17011236859668277	696.2617525506828	723.4519813821408	False
Wdr5	120.57771939041035	1.0922854780075464	1.6849459595630834	0.3707686920922215	0.39424603174603173	0.009309685871403354	0.22424452830608188	113.49078930156767	1.5563444320679252	0.8993049202081653	NA	NA	NA	NA	0.3991935483870968	0.0018336404033623065	0.2537146354858937	111.35043158856087	115.05397190095461	True
Rxra	111.6195804182186	NA	NA	NA	NA	NA	NA	131.01383951464769	NA	NA	NA	NA	NA	NA	NA	NA	0.595802811100927	132.03072584660853	130.27116972164242	False
Col5a1	50.159700065324095	11.24194006210098	13.541051807688092	0.4335151595887696	0.47001552344356246	0.00012293635200228686	0.01857439514261174	35.81916758160841	3.145711817694987	0.8606417661362702	0.4403508771929825	0.4666666666666667	0.6271025701571481	0.8555355519056318	0.4512598838316069	0.18911401288596486	0.8923310749788187	38.38529945750812	33.945026323928886	False
Fcnb	2.946720321433235	3.6153386783187265	1.7539260791903457	0.6517523401100421	0.7508495670995671	3.306186314088589e-07	3.723142327754161e-07	2.2920457865050854	5.389694928569538	0.9327785824637671	0.6069444444444445	0.7026666666666667	0.04887389231827032	0.0021862431776861727	0.6710280373831776	0.02068494948358028	NA	NA	NA	False
F730016J06Rik	0.11821505502995067	0.11895223523646008	0.2949697352163717	NA	NA	NA	NA	0.03339420078837489	1.2966605049877258	0.7188266205290548	NA	NA	NA	NA	0.33321629213483145	0.8176034428421487	NA	NA	NA	False
Olfm1	181.96326284465601	156.65238283379236	99.08890829631521	0.6337395259689378	0.6232165916661017	2.429249639720212e-174	6.240990278554649e-51	98.65516042888727	163.81079954484494	43.88221161266734	0.5217780983506041	0.5425766144202402	1.1308510859703193e-15	2.843995209240392e-23	0.5968307809979879	5.6750199383831395e-11	1.2999628730157825e-07	133.62617514478762	73.11453170379153	False
Gm347	4.970490353562909	2.0790022417395027	2.14006151974404	0.40299272486772486	0.5516330891330891	0.05720157618329312	0.09237684581860019	2.9377013405455963	5.250713972761411	1.687666598741647	0.42500000000000004	0.45595238095238083	0.16864291143970345	0.6752224599160569	0.4771178188899708	0.7348280465661805	NA	NA	NA	False
1700007K13Rik	1.8496879583716095	NA	NA	NA	NA	NA	NA	1.4071981276414771	NA	NA	NA	NA	NA	NA	NA	NA	NA	NA	NA	False
Mrps2	20.05114193266918	6.633773410418667	6.770377883003668	0.48049137187531105	0.5130707429393988	0.45813456279592285	0.9695477256971653	14.911523066612688	18.385087537287244	4.869137650481372	0.4361173309449171	0.44358750907770517	0.6592367635356845	0.12941893151575834	0.4856020942408377	0.4846568580281542	0.06960219898892306	14.914601686121069	14.90927463663465	False
Gbgt1	0.1201230105640998	0.13797919914128567	0.19197947529734716	NA	NA	NA	NA	0.03963747939648295	0.8861735142077741	0.7219317245908021	NA	NA	NA	NA	0.44994994994994997	0.3566622186569932	NA	NA	NA	False
Ralgds	162.5512584452928	17.677451137894046	19.135854758880047	0.49330370548834246	0.46035366403107386	0.025801084434868983	0.7099840537017321	164.94495228142492	8.886077320988875	2.4671403645101004	0.5270338749358806	0.5841112601576403	0.462303033918281	0.03608340229293104	0.4916599408124832	0.2395652983059409	0.006281543548787209	157.86312947587973	170.1170700607555	True
Cel	0.014612030975719547	NA	NA	NA	NA	NA	NA	0.019371423562795163	1.3560986863390745	0.9499271187416743	NA	NA	NA	NA	NA	NA	NA	NA	NA	True
Gtf3c5	120.88682105106938	125.46654785634873	134.80398731046407	0.4849997268867856	0.47624350886590566	0.0033202456688749284	2.4525071916095352e-05	91.45965094402435	83.000064246019	26.437212307942062	0.5005346617321571	0.48248698463557804	0.01125919412062153	0.03628869685895197	0.48167208261026795	0.007320605012996383	0.0044255985784575355	84.79872659528858	96.32437097399998	False
Gfi1b	16.061824264582274	36.24972612534777	14.904481088746033	0.6975799928645048	0.7440025141556013	4.43980321013297e-97	7.933783190123747e-75	11.667476717430949	33.64799890147867	4.076487411034871	0.7297373336662534	0.7859592060324998	2.3708531755351877e-24	3.7990391865353094e-30	0.7175510713721328	3.0288255700173955e-20	0.22875835384852172	10.915374417405218	12.216764914078952	False
Tsc1	14.804241178804041	7.377096532030781	6.2040729238892665	0.5497646769033459	0.5408564599242566	0.047054100241539165	0.030690848896967434	20.83005059749363	11.38878290743174	3.0230370057200178	0.5833080913056241	0.5535486735486737	0.0966574046281591	0.33463764001808416	0.5440542205791744	0.0014495511981044026	0.2629594013279454	20.68107335595347	20.938854200865666	False
1700026L06Rik	4.696183915718399	1.0723215535412136	1.7474512914171128	0.36434857174988755	0.3597880688606495	0.011174544214771159	0.005802740347174339	2.9638769337544146	1.7819884302551212	1.2658587642363894	0.19467787114845936	0.5294117647058824	0.00017015517460094998	0.8450189828872682	0.36875	0.018220793101201525	NA	NA	NA	False
Ak8	1.5098343204708697	0.13999279198368206	0.0	NA	NA	NA	NA	1.0557589160954461	0.0	1.4855240656309943	NA	NA	NA	NA	0.6666666666666666	0.5355731229130305	NA	NA	NA	False
Gtf3c4	27.999435768629056	3.6681134741111587	3.0049604277026414	0.5045043480948787	0.5663320681450461	0.8277787949825084	0.019254254282880478	12.02140268922676	5.238258732741244	0.9615006778229939	0.597039072039072	0.5668154761904761	0.15051806389022948	0.034415913668175036	0.5566808407892795	0.006346880989995701	0.0009552086455693352	13.163598308504225	11.187214877394918	True
Ddx31	8.886916031122622	22.1640779649253	14.522495314279736	0.6306288886324866	0.5975942085890552	9.600044258838374e-22	3.376878817228857e-09	11.145176556426051	32.15325666762255	6.298684571380811	0.5809260075055148	0.5865163286969491	0.0001373669055757091	0.0029638432476933995	0.5910060162973118	0.0004322274743292897	0.1667208071749755	10.69817936226775	11.471635181373129	True
Barhl1	25.38300687258512	12.746189465042212	11.173931800519371	0.5240127477584766	0.5332464386838113	0.07924468727011871	0.04454663756965304	30.153854064829872	56.42802254782023	15.016299356492748	0.5158967971358018	0.5361989399730527	0.5635427825991686	0.1783562938292262	0.5225870155517156	0.09571704760202453	0.21089045622585523	29.345483216354722	30.74423726877239	False
1700101E01Rik	0.3346220289621239	0.34470828867691494	0.16627514633609802	NA	NA	NA	NA	0.06892479846716863	1.2821838164771784	0.3770945138001142	NA	NA	NA	NA	0.6153846153846154	0.36166286310787066	NA	NA	NA	False
Ttf1	10.94585201508492	21.055179765962663	8.061316664884002	0.755886534138933	0.6859962422712046	1.3289251953812974e-66	5.32575186351849e-46	10.106944585336048	25.50225758128267	3.4527565637378723	0.6299178097641809	0.7154121060129747	7.015742433947138e-10	5.984087144484885e-14	0.711519191252949	2.5268118212287898e-09	0.08961572259332164	9.200861241493199	10.768690847693186	True
Setx	3.0868671354695914	1.0408535415490938	0.9761361669510711	0.48766895456666537	0.5135942760942761	0.687885343579691	0.38173279479333777	5.494633473789938	2.798524333080269	0.480439248815502	NA	NA	NA	NA	0.4959175845251794	0.7986827386464258	0.1047078602399143	5.180815196044714	5.723826597985889	False
Ntng2	1.0834243262031782	0.37881418259822325	0.46612592430684213	0.4532738095238095	0.5833333333333333	0.39152830513194264	0.720100131817161	0.014015542623897342	1.523788626136946	0.0	NA	NA	NA	NA	NA	0.3958741713063367	NA	NA	NA	False
6530402F18Rik	3.35280241607428	4.684173753971594	4.019986187517739	0.5256968843266179	0.5443473286504896	0.5281789346328247	0.08564647621487213	2.2488628815609903	4.464317152678886	1.4907693809223266	0.5351428571428571	0.47373511904761906	1.0	0.7643534344026667	0.5237068965517241	0.7472606239065878	NA	NA	NA	False
Med27	74.87243348720487	97.98056812335713	101.16639627288967	0.49666919319053787	0.48653580398817564	0.6060626573655186	0.02070387842619271	62.075977267797	163.50888975011355	51.65962351884558	0.47686853019503606	0.4873114341387859	0.03715327680548042	0.09724073883394088	0.4898464181271601	0.049165921468744385	0.0024832852764035155	58.16072595254453	64.93543047556567	True
Rapgef1	231.3739441991617	250.35449000505548	248.01280131033263	0.505924052389717	0.498285313115402	0.0804272110221913	0.9723917035404399	173.5315870161876	331.0250062422984	98.02185499979696	0.5023737355946888	0.5132242079065495	0.015845907192596542	0.04360035145057307	0.505691558664198	0.043818457448473236	0.04617993728694999	181.2863510727708	167.86799528946966	True
Gm13547	0.00393413991448655	NA	NA	NA	NA	NA	NA	0.0	NA	NA	NA	NA	NA	NA	NA	NA	NA	NA	NA	False
Trub2	63.04678352350121	89.70118912639725	144.63808721164304	0.3897940176538471	0.3824201384262448	1.1657429361283532e-96	8.569783715730072e-125	83.30199928712841	159.42057572973184	93.58862600272197	0.3386072170304089	0.3606589802071195	1.2691130304569835e-109	7.825048677023324e-101	0.3748009468899619	1.0161339522179688e-31	0.0010736766822811881	94.05713670048652	75.44712364815904	False
Coq4	58.14149579461267	3.805079965084227	5.431563796815023	0.38366275475650474	0.474419745515286	3.8291146687046634e-05	0.0634683532376953	46.0467596427523	17.886549893884844	10.10875531640922	0.31548022518417257	0.3235163257728961	1.647879430101685e-07	4.261418133369619e-11	0.3869731800766283	9.452341642776864e-05	2.050375062659695e-07	54.95580161774516	39.54015595315077	True
Slc27a4	90.32511127504323	64.88510066702501	74.33292296441485	0.474313825815913	0.45630808526045286	0.00023721069024471795	2.879048703592295e-12	86.33875626101859	59.56022306991719	20.445350199441446	0.4826427350472083	0.4968009876879543	0.05609366980710517	0.11021086895458385	0.468299711815562	0.007282631834915425	0.6008842060907931	88.34611474499182	84.87270793002689	False
Urm1	153.9302063480079	0.6441868499200307	0.5808521604148702	0.4	0.5837511446886448	0.571588188409805	0.0421654439949511	209.78750073778605	3.5075025746688846	0.0	NA	NA	NA	NA	0.5929203539823009	0.08078201931093665	0.12000437881127417	215.09069766517447	205.91437938632293	False
Mir219-2	0.29812396528676743	NA	NA	NA	NA	NA	NA	0.07016023558094822	NA	NA	NA	NA	NA	NA	NA	NA	NA	NA	NA	False
Cercam	38.74578136581233	0.4363469560880697	0.4800027329261828	0.42857142857142855	0.5208333333333334	0.7011080384254458	0.885433497286514	34.28666670512203	1.8076711012271498	0.0	NA	NA	NA	NA	0.5064935064935064	0.1932224224081676	0.5756759794304681	34.45092265406268	34.16670449522152	False
Odf2	136.94059227182007	145.7688010139138	184.24362625772685	0.44458453318568025	0.43829729573568627	3.886119969075607e-36	1.4110785678515732e-51	119.69818847338387	232.03294535472398	78.26454990851579	0.46347565438960026	0.4924312951724965	0.03706175587095229	0.124144991118561	0.4560971103204296	0.00011604501646216985	0.23303049098545559	116.62699487552449	121.94119503361821	False
Gle1	77.97643195288133	1.1294180941409566	0.9242182500680617	0.5070579870092753	0.5967611407285593	0.902158500096699	0.1670511141738019	65.76671406487979	8.106022589150689	1.9344257621213214	0.3657226526974426	0.5284289784289785	0.7239481457469126	0.2819789217936558	0.5354384021173791	0.8270111161825842	3.4011859890991714e-05	77.62512281802495	57.10607845865022	True
Spna2	34.31084998064276	15.22406000589169	16.05855516354548	0.5289365894295512	0.49316557975102737	0.10810970387702891	0.0001155953899726722	31.658777210447038	43.17168480148667	7.045554974141564	0.5601424570419385	0.5705173158803711	0.002247072747930908	2.8278845828065058e-05	0.5103454345669266	0.006584505707875424	0.3642770423114362	30.470368264667787	32.526716328151	True
Wdr34	28.395142615226497	34.12803786973048	39.38181220309289	0.4607620678446573	0.4592324016885526	3.519679376160464e-06	2.9013340306523244e-05	12.46538500031352	31.11564930728415	10.418978352364372	0.5171223790537918	0.47444950409645675	0.3680935972013059	0.06319545427944753	0.4623324396782842	0.14592848178790616	0.3859394492375675	12.704816665183046	12.290519177656	True
Set	12.852330216665031	0.7568362437760107	0.8869709971261084	0.5172619047619048	0.3994275287720409	0.8505540192127224	0.3428331194207878	11.76728816008629	1.3262382894518736	0.5650755774949253	NA	NA	NA	NA	0.4586466165413534	0.2079880459088832	0.0006336105853913828	10.15338987580211	12.945977918271375	True
Pkn3	19.69359501391478	25.57076975298757	39.55254433930835	0.39597484157556617	0.39031967286196706	1.913505290436607e-28	1.0958665755895865e-31	13.473661446476159	37.67053829743555	7.418607188526673	0.621470892899791	0.5806918600716351	4.617312325301856e-06	3.3127880319642815e-05	0.4304562843269459	0.006040367811317678	0.08892700498537658	14.106616980510845	13.011390550832852	False
Zdhhc12	76.9148918607917	0.1459914663431856	0.31242327760319266	NA	NA	NA	NA	62.96743278309734	2.446837091191403	0.2768215668803832	NA	NA	NA	NA	0.3337041156840934	0.5484911967411641	0.09528379239157227	64.55094623177544	61.810934196984235	False
Zer1	49.7230201990985	33.92409454535597	26.44797852783941	0.5577919369318514	0.5603813007278953	2.8924005564997975e-08	1.962117635483111e-13	43.22961016588483	30.30028423662949	7.679019447677549	0.5947893176510468	0.5433560527491106	0.0007493700404544302	0.0006203888124439874	0.5629784901721836	1.4879161279093834e-07	0.906809399103421	44.10541056388216	42.58998066172953	False
Tbc1d13	139.76404135722356	2.2333069585868506	2.5856096219958515	0.4789324291549524	0.4442982926279566	0.4016835365505203	0.24025633441851454	159.51483442609492	1.958795584735034	0.5615604558956194	NA	NA	NA	NA	0.471395881006865	0.4892421233236393	0.0013184128187301515	137.51672051672102	175.58087267451413	False
Endog	68.00168000571713	1.2423165920356878	1.117446422664774	0.594859421043254	0.5707612057566339	0.267811664846587	0.6160027856918139	73.68815160806426	4.034250487958688	1.7434387900070232	0.500595238095238	0.5123196248196248	0.4995598332025109	0.6029232012571498	0.489290186515521	0.32094012275291645	0.1724019693587724	70.9761448959133	75.66883066750032	False
D2Wsu81e	127.34785395570695	60.81560240151963	33.026091742010756	0.6721976205660259	0.6524135960150909	1.6158542421972095e-104	3.181320784048945e-42	144.79093360638208	108.16184964405612	22.706413629772047	0.6242582021013026	0.6225009800826751	4.5428068558925474e-12	3.341437772656235e-27	0.6287076887286264	7.257441488109247e-13	1.1728176347096687e-05	165.5492786602463	129.63034452209922	False
Ccbl1	28.933689842220602	5.105930054463764	4.822325740058859	0.5155294932262471	0.48619560312555216	0.691032676800405	0.4011054304284841	34.77308212403245	6.375551307271926	2.3685985052196603	0.5288323031773838	0.314184969452785	0.9260777633148554	0.42643949644402435	0.5081631423579733	0.42812964969918055	0.05032837230673517	33.33020488809109	35.82686886938285	False
1700084E18Rik	4.327935870108039	NA	NA	NA	NA	NA	NA	5.213979838705071	NA	NA	NA	NA	NA	NA	NA	NA	0.3039571401491935	5.478928420249298	5.020478065667154	False
Lrrc8a	22.715998058338858	NA	NA	NA	NA	NA	NA	14.87459157913885	NA	NA	NA	NA	NA	NA	NA	NA	0.8764463495687311	15.31931185477145	14.549795872216166	False
Phyhd1	7.444652068532991	NA	NA	NA	NA	NA	NA	4.664713569057824	NA	NA	NA	NA	NA	NA	NA	NA	NA	NA	NA	False
Dolk	22.76198541176094	NA	NA	NA	NA	NA	NA	12.8994854108015	NA	NA	NA	NA	NA	NA	NA	NA	6.768177936602447e-07	17.265882511487916	9.710543708052999	False
Nup188	147.35354212776014	265.4304486869347	273.9174500319788	0.4956982350334626	0.4884849557848148	0.1594961358039817	0.00017930678120691628	134.41823029681822	422.21133013630003	122.28317129505334	0.49397081461775877	0.4968483952377116	0.5382250151476319	0.23995545391991777	0.4924671971687672	0.1584811037321324	0.0036339161973021994	125.02427965449395	141.2789807659315	False
Sh3glb2	121.16862179645095	184.78793615760608	125.84482421706288	0.5884732032330926	0.6022619572103571	1.8316216679223404e-99	1.454143819836318e-108	113.84549525610814	318.73963076178364	66.6847218689537	0.579526162735896	0.5611305232988446	1.0145504430381154e-38	1.681247409827278e-23	0.5883622925396772	1.908196546703325e-21	6.575420216749727e-05	103.99739729025248	121.03792635476668	False
Fam73b	56.19632189152272	78.90871485537282	74.07857565549966	0.5013917574373352	0.5335592145637481	0.6773334061697998	1.2371706144251646e-07	33.844844449289376	72.37311776144892	22.843998200120833	0.5399890694819345	0.4915172436559677	0.7077028871081992	0.8215278406955101	0.5140526524854638	0.7236262198924969	3.968024550334201e-06	39.206375065283524	29.929119842102605	False
Dolpp1	49.67736584287732	4.712072855069581	4.337617848558526	0.5020899591212091	0.45713750468340203	0.5195592474984879	0.10447139324217991	31.299614964196397	4.312886332982286	1.654774426332795	0.4328869047619048	0.35276292335115866	0.999999999999999	0.43970542918582195	0.5106589147286822	0.6164309730931645	0.06960219898892306	30.061062577211413	32.204175696264095	False
Crat	41.49204175163017	8.873595903449798	11.902448275052835	0.42789091475289903	0.4373925011626934	0.0007846359037399997	3.3858316010535486e-06	25.9070288956124	6.391066461351385	2.3060901224514767	0.5359484521326627	0.5059072279186131	0.545472657847812	0.4849565608422816	0.4430403006123414	0.18400262648800025	5.4591353605684094e-05	22.623150038368635	28.305367386857878	False
Ppp2r4	463.052666075139	178.79637486730496	186.49417161941534	0.4883178130576144	0.48969278568354546	0.005168198596571472	0.006132770647394258	495.47595374312385	737.2849487951257	245.42598309656088	0.46330028168633497	0.4720115827502855	7.164191804902971e-16	3.730197573953213e-12	0.4787488002362612	7.61643831638332e-09	0.011717739254430003	460.82558999075025	520.7823991802511	False
Ier5l	58.10029058940313	0.25892892942235446	0.4895584141099828	0.3854166666666667	0.32619047619047625	0.4048728942871095	0.01667384780012073	99.18371985342426	1.8383593657678496	1.3120184770155359	NA	NA	NA	NA	0.3492063492063492	0.3044107482516489	0.0022533328480456873	81.563029374344	112.05276346174125	False
Cstad	0.44544972331683735	0.2580724278650444	0.11549498313228658	NA	NA	NA	NA	0.5428291496013127	2.2077336999819814	0.0	NA	NA	NA	NA	0.625	0.28495961548416604	NA	NA	NA	False
Mir3089	0.007576544932093768	0.048964520741116055	0.11276412269908126	NA	NA	NA	NA	0.017027734506297295	1.5847338350627744	0.0	NA	NA	NA	NA	0.4	0.4728803839508798	NA	NA	NA	False
1700001O22Rik	12.773735250567706	0.3876898860939335	0.3224566655225686	0.39226190476190476	0.5571428571428572	0.5846647117286928	0.8388197422027587	11.314095986615209	1.894914802457991	0.3384057184815007	NA	NA	NA	NA	0.5304347826086957	0.4728757192509298	0.6008842060907931	11.468559521584941	11.201285539727202	False
Mettl11a	221.8141852869129	231.70787580753495	235.42123090998385	0.49043615098530285	0.5015549830904052	0.021254814144399434	0.4760210088239757	204.18237001626602	285.8326477129398	108.28213498902919	0.45897603267069104	0.44924254923882134	1.172944121011011e-25	2.313807788388006e-25	0.4792633775954514	1.800091371703083e-09	0.01921782855046631	220.18645634015041	192.4939923639908	True
Asb6	71.49545448547005	126.52030013552486	123.53473439337169	0.5084268034212943	0.5043342443256726	0.032710487499259804	0.4678509019164343	62.65907240232542	211.74971613590102	56.729162479037875	0.5564314839627283	0.5231092046570452	2.7909914317957556e-10	0.007565184983600154	0.5154048839607785	3.919466533542841e-05	0.37995488947453415	64.69322246943715	61.173457184771884	False
Prrx2	249.92821327248325	199.76969363620015	197.6853013851207	0.49666524365229564	0.5071939600465868	0.6295857135647323	0.09246703392698043	236.2298493910162	242.68738333448425	73.77412974485605	0.5188584733939409	0.49943070008534035	0.04296737511881124	0.5064961443020574	0.5031483445071043	0.0804186002114902	0.2937562512170603	229.0791997272833	241.45223397688844	False
[truncated: 17,701 more rows]
